# Supplementary material for: Evaluating the utility of the female-specific mitochondrial f-orf gene for population genetic, phylogeographic and systematic studies in freshwater mussels (Bivalvia: Unionida)
Source: PeerJ. 2018 Jun 13;6:e5007. doi: 10.7717/peerj.5007 (PMC6004104; doi:10.7717/peerj.5007)
Supplement: Supplemental Information 1 — Lampsilis spp. F and M mtDNAs. [file peerj-06-5007-s003.zip]

Archive with 11 entries (8 files):
- mtDNA_sequences/
- mtDNA_sequences/FLpowelli_H2610.txt
- __MACOSX/
- __MACOSX/mtDNA_sequences/
- __MACOSX/mtDNA_sequences/._FLpowelli_H2610.txt
- mtDNA_sequences/FLsiliquoidea_H2655.txt
- __MACOSX/mtDNA_sequences/._FLsiliquoidea_H2655.txt
- mtDNA_sequences/MLampsilis_powelliH2613g.txt
- __MACOSX/mtDNA_sequences/._MLampsilis_powelliH2613g.txt
- mtDNA_sequences/MLampsilissiliquoidea_68.txt
- __MACOSX/mtDNA_sequences/._MLampsilissiliquoidea_68.txt
