# Supplementary material for: Evaluating the utility of the female-specific mitochondrial f-orf gene for population genetic, phylogeographic and systematic studies in freshwater mussels (Bivalvia: Unionida)
Source: PeerJ. 2018 Jun 13;6:e5007. doi: 10.7717/peerj.5007 (PMC6004104; doi:10.7717/peerj.5007)
Supplement: Supplemental Information 1 — Lampsilis spp. F and M mtDNAs. [file peerj-06-5007-s003.zip › mtDNA_sequences/FLpowelli_H2610.txt]

Lampsilis powelli F (H2610)
;        G-cox1(Complement) ==> end
TTAACTTAAAAATATAACCTTAGCCGTCTGACTATTTGAATGGAACGACGCAGGAAACACCCCATCTTGTCACTCAAACGAACTCCTTAACGCCCTCCCCCACACAACAGATCGTTGAGAAACAAATGACTCAAATAACATAAACATAAATAATAATACAGAAACAAAAGAAATTAAAGAACCCCAAGAAGATACCACATTCCACTTACCAAACCTATCAGGATAATCAGAATATCGCCGAGGTATGCCAGCCAACCCCAAAAAATGCTGCGGAAAAAAAGTTAAATTTACACCCACGAATATCAAAATAAAATGAACTTTTCTTCAAACCGCATGAAAAGTCACCCCAGAAATCAGAGGATACCAGTACCTAAAAGCTCTAAATAACGCAAAAACAGCCCCCATCCTCAACACATAATGAAAATGGGCTACCACATAGTAAGTGTCATGTAAAACAATATCCAAAGAAGAATTAGATAAAACAATGCCTGTCAACCCACCCACAGTAAACAGAAAAATAAAACCTAAAGCCCACAAGATAGGTGGTTCAGTCTTATTAACAAATCCATGAATAGTAGCTAACCACCTAAAGACCTTAATCCCCGTAGGGACAGCAATAATTATTGTGGCAGCAGTAAAATAAGCTCGAGTATCCACATCCATCCCAACAGTAAATATATGGTGAGCCCAAACAATAAAACCCAAAACTCCAATAGAAATAATAGCATAAACCATCCCTAAATATCCAAACACCTGCTTCTTTCCAGCATAATGCATAACAATATGTGAAATTATCCCAAACCCAGGTAAAATCAAAATATAAACCTCAGGATGTCCAAAAAACCAAAAAAGGTGTATGTATAAAATAGGATCCCCTCCCCCCACAGGATCAAAAAAAGACGTATTAATATTCCGATCAGTAAGTAATATTGTAATAGCACCAGCCAAAACAGGTAATGATGCAACCAATAAAACCGCTGTCACCGTAACAGCCCACACAAACAACGGAATACGCTCAGCAACTAATCCGGGAGATCGCATATTTCCCACAGTAGAAATAAAATTAATAGCCCCCAAAATAGAAGAAGCACCAGCAAGATGCAAAGAAAAAATGGCCAAATCCACCGAAGCCCCAGAATGAGCTACATTCCCAGACAATGGCGGATAAACCGTCCACCCGGTTCCAACACCACTCTCTACCAAAGAAGAACTCAATAATAAAAATAAGGCCGGCACTAACAACCAAAAACTTAAATTATTTAATCGAGGAAAAGCCATATCAGGAGCCCCAATCATAAGCGGAATGAGTCAATTTCCAAAACCACCAATCATTATTGGCATAACCAAAAAGAAAATTATTATAAAAGCATGTGCTGTCACAATCACGTTGTATAGTTGATCATCCCCCAACAACCTACCAGGCTGTCCTAACTCAGCCCGAATTAAAAGACTCAAAGCCAAGCCAATTAAACCAGACCACAACGCTAATAATAAATACAAAGTACCAATATCCTTATGATTTGTAGAACAAAGTCACCGCAA
;        G-cox1(Complement) ==> start
>Non-coding
ACCCATCACTCAATATA
;        G-cox2(Complement) ==> end
CTAAGAAACTAACCAATGATAAAACACCTTAGGAGAAACCCCCTCTAACCCAATAGGCATAAAAGAATGATTCACCCCACAAATCTCGCTACACTGTCCATATATCACACCAGACCTTATTAAGTGTATACCTAATTGATTAATCCGACCAGGAACAGCATCAACCTTCACACCAATCGAAGGAAGAGCCCAAGCATGAATAACATCAGCAGACCTCACAAGAACTCGCCTATCAACCCCATAAGGCAACACACATCGGTTATCAACCTCCAAAAGACGATAACCCCCTTCTCCCATATCATCTTTACTTAATATATAAGAATCAAACCTAACAAGATTCTCTCCATCACCAAATTCATAGCTTCAATACCACTGATGCCCAACTGCTTTTATTCTAACCACAGGTCCCCCAACCTCATCCAGTAAATACAACAATCGAACAGATGGAATAGCCAAAACCAACAACAATAAACCAGGAACTATAGTCCAAGCAGCCTCCAATCCCTGAGCCTCCACAACAAATCGAGAAGATAACTTACTTTTTAATAAACAAACCATTATATAACCCACAAAAGACGAAACCAGAACAAGAACAAATATAGCATGATCATGAAAAAATGCTAACTCGAACCCCAAATCACCAAACCTATCCTGAAACCCAAATTGACCCCAAAAGCTCAT
;        G-cox2(Complement) ==> start
>Non-coding
TTCTTCCTCTATTTAATTATTTTAACA
;        G-nd3(Complement) ==> end
TTAACTCCCCCACTCTAAAGAACCCTCACGTCATTCATGAATAACCCCACCAAACAATAAAACCAAAAAAAAaGATAAAACCAAATAACCACCAACCCACATTCAATAACCCCCCATGACCATCACAACCGGAAATAATAAAACAATCTCCACATCAAAAACCACAAAAATAACAGCTAACAAAAAAAATCGCAAAGAAAAAGGTACCCGAGAAGACCCCATCGGATCAAAACCACACTCAAACGGACTTATTTTTTCTCAATTACTTAAAACGGATACCCCCAAAAACAAACCAACCAACAACAACACAGAACCCAATAGAACAGACAACAACACCCTTACTACTACTTTTTCCAT
;        G-nd3(Complement) ==> start
>Non-coding
CTTCGTCAACTGATTTAGACGAATTCTAAATTTATCCCATCCGCTCCTTATACAGTATCTTAACCTC
;        G-tRNA-His(Complement) ==> end
TAACGAAAAGCTAACCCTATCTACAGAACCACAATCTATTATTTTATATTAAACTATTTCGCC
;        G-tRNA-His(Complement) ==> start
>Non-coding
TTACCCCATTGTAACAATTTTGTTCGCAACTTTTACCAAAAATTTAAATAAACAACTAATTTTTAGTTGAGCTAAAAATCTGCCCGACAACCCATACAATTTATAATATAACTCCAACCATTAAGTTTA
;        G-tRNA-Ala ==> start
AGTTCTATACTTTAAATTAAAAGACCTGATTTGCAATCAACCATTGAGCCCTAAAACTCTAGAACTTCCA
;        G-tRNA-Ala ==> end
>Non-coding
TAAAACCATCACACCTAAGAACATTTACTAATCTCACC
;        G-tRNA-Ser1 (UCN) ==> start
AAAGGATCCTCGGAGAATATTTGCCTTGAAATCAAAAAAAGAGTGTTCGACTCACTTATCCTTTTC
;        G-tRNA-Ser1 ==> end
>Non-coding
TTATT
;        G-tRNA-Ser2 (AGN) ==> start
GGAAAGTAGCCGAGCTAATACATGGCTTCTAACCACGTAAAAAGAGGTTTGACTCCTTTTACTTTCCT
;        G-tRNA-Ser2 ==> end
>Non-coding
ATTT
;        G-tRNA-Glu ==> start
GCCAATTAAGTGTTTATTGGCACATTGACTTTTCACGTCAAAAGAGCACACTAATGCATTTGGCT
;        G-tRNA-Glu ==> end
>Non-coding
ACCAACCACCTAACT
;        G-FORF ==> start
TTGGTTATTAAAATAAAAACTCGAATTATAAATATATTTCAACACAAAATGGTACAAAAACTAGCTATTGTTTTTACCACTGGGCTCCTCTTAGTAACCTTCTTATCTAACCCATTTCTTATAGTAATAACAAAAGTTTCTTATAGCGAGCTATCACTAACTGACAACCCACTAGAGAAAAACCAACCTATTAATACGCCCACAACTTCCACGGGTTCTTACCCCATCAAAAACAGCCCTGCTTCTACCAACATTTCTAATAAAACATAA
;        G-FORF ==> end
;        G-nd2 ==> start
ATGAAATCCCCCTACAAATTCCTATTTTTATTTTTAATAGTAATAAGAACATATATAGTCCTATCTTCTTCAAACTGACTAACAACCTGAATAGGTTTAGAAATCAACATGCTAGGATTCATCCCGCTTATGTACCTTAAGGAAACTACAAGTGAATCAGAAACAGCAGCAAAATACTTAGTACCACAAGCAATAGGCTCAACAGTTTTTATTACCTCAGCAACAATTGCACTTCACTCAAACACCCTCCAAATCCTAATACCAATTGCAATATGTCTAAAACTTGGAGCCGCACCTTTTCACTTTTGATTTCCCCCAGTAATAGCAGGACTTCCATTACTTCCAGCCTTCCTTCTACTAACTTGACAAAAAATCGCCCCCATCTTTGCCATCTCTTCTTTCCACCCAACACTCATAACTAAAATCCTACCTATTGCAGCAATCAGTGCACTATGAGGGGGAATCGGGGGGATAAACCAAACAGACATCCGATCTTTGTTAACTTATTCCTCGATTGCACACACCGGATGAATACTAGCCGGTATCAGTGGCCCCGCTCCAACTTTAGTATTTTATATTACAACCTACATCTTAATTACAATTTCTGTTTATACATGTCTAACTAAACAATCCACAAAATCTCATAAACAACTTTTTTCTTTTAAAGAACCTTATGACTCCTTTTTACTAGCCATCACAATCCTCTCACTCAGAGGCTTACCGCCTCTTACAGGCTTCCTTATAAAATTATTAGTCCTATATTTTACAGAAGCCCCAACAGTTATTACTTTTAGTTTAATCCTGGGTGCTATAACAAGGTTATTCTACTACCTCTCACTTACCCTCTCCCCTCTCCTATCCATAAACAAAACCCACTTTATTAAAACAAAAATAATCTCAAAATCATCAACCATGTTTCTTTTATCCCAAACCTTACCACTATCATTTATTATATTCTACCTTTAG
;        G-nd2 ==> end
;        G-tRNA-Met ==> start (overlap nd2)
TAGGATAAGCTAACACTAAGCTGTTGGGCTCATAACCCAAAAATAGATTACTTCTTCCTATTAACC
;        G-tRNA-Met ==> end
>Non-coding
CCTTTAATCCTACC
;        G-tRNA-Trp ==> start
AGAGATTTAAGTTAATAAAACTAATAGCCTTCAAAGCTTTAATTGATATTAAAAATCAATCTCTAC
;        G-tRNA-Trp ==> end
;        G-tRNA-Arg ==> start
GAAGCAAGAAACTCCATAGTGCTATGGTTTCGGCCCATAAATAGGTACACTTCATCGTACCCTTGCTTCA
;        G-tRNA-Arg ==> end
;        G-rRNA-12S ==> start
GCACTAAATATTTCATTGATGTACACAATTAACTTTACTACTTGAACTACATATGGTAGCCCACACACATTGTGCATTAGCCAACACCTATATTTAATCTTAAAAAGATCCACATATAGAGTAAACAGCATAGACTTCAAATTTAAGGTCTAAGGTCTCCCACAACACCAATGTTTTATATTATAATAGTTAGGTAACTAAGCCATAGAAATAAGTATACTAAGGGATGGCAAAAGTGGTGCCAGCAGTCGCGGTTATACCTCTATCCCAAGTTAATTTTTGACAAACCTAGGGTAGTTTTCACTTAAAGACTTCAAGATCAACTTTCTACGTAAAAAACACATTATAACCACACCCAACTAAGTCTTAATTTATTATACCCATACAAACCACAATCTCAGAACTCGGATTAGATACCCGACTACTGTGTGGCCTAACACATAAAAGAATACTACAAACGAAAGTTTAAAACTCAAACAGTGTGGCGGTGCTTTACTTTCCTCATCAGGGGATCCTGTGGCTTAAACCGATAACCCACGATAACCCCAAGCTTTCCTCGTATACAGCTTGTGTATGGCCGTTTAAGCTTGCTCAGAAAAGAAAACGAAGGAGGCAATTAGGCTTACAACCTTATAATTCAGGTGACATACAGCCAATGGAAGGCTGCTCATGGGATACAAATAGCTAAAACTACTGAAATTTCAACCTTAAAAGTTAAATGAAAGAGGACTTGAAAGTAAGATTTAACACACCAAGCAAATCTGAACATGAACTAAAGCGCGCACAAATCGCCCGTCACTCCGATAATTAAAGTCGGATAAGTCGTAACATAGTAGGAGTAATGGAAATTGCCCCTATCAACAA
;        G-rRNA-12S ==> end
;        G-tRNA-Lys ==> start
ATCCACGATGGCCGAGAATAGGCATCGAGCTTTTAACTCGACCACAGTCACCACTTCTGGATA
;        G-tRNA-Lys ==> end
;        G-tRNA-Thr ==> start
AGCTTTGAGAAGCTAAACTTCAAGCATCGGTCTTGTAAACCGAAAATAAGATAAATTTCTCCAAAGCTCC
;        G-tRNA-Thr ==> end
>Non-coding
ATTTAA
;        G-tRNA-Tyr ==> start
ACAAAGTGGCCGAGTCTCTAGGCAAAAGATTGTAGCTCTTTATACGGGTAACCCCCCTTTGTA
;        G-tRNA-Tyr ==> end
;        G-rRNA-16S ==> start
TGCCTCATAAATGATACTTTCTATAAATACCTAAAAAATTTTTTTATTAAGTAGTATTTAAATAAAACTTCATTCAAACTAAACAACCGCAAGGGCCCAACCTTCTCTGCTTACCATAGAAAAGATAATAACTTCTCCCTTTTGCATCATGGAGGAGCAACAAAACCGTAAAAATTCTTCTACTCCCGAATAATTATGAGCTACTAAACCCTAAAACTTAATGTTTCACAATTAAAAAATTAGCTTTTAGTAGGAGTAACAAGCCTTTCATATAATTAGATAGCTGGTTTTCCGCAAAAAGTATCAAAGTACTGTCCCATAGTAATGTCATACTCAAACCAAACTATAGGAGTCAACCTCTTAAGGACTAGCCTAAGAGGGAAATTACAATAATCACAAACACCCCATCTTTAGTGTAGACTTAAAAGCAGCCACCAAACAGCGTTCTAGCTAACAAATATTTATAATACAATATTAAACTAAAATTTTAATTTAAAGCGAAATCTAGTATAAAACACCCCTTACTAACAAACAGGCATCCTATTAGTATTATAATAATAACACATTAAGAATATCAACAAAACTAATACCAACAAACATTACCTTACCTCAACCATACAGAGTGAACTCGGCAACAAAATTTTCCCCTGCCTGTTTACCAAAAACACCGTCTTCTGTTAACTCATATAGAAGATAATGCCTGCCCAGTGAAAATTTTAAACGGCCGCGTTAGCGTGAGCGTGCTAAGGTAGCGTAATAAATAGCCTTTTAATTGGAGGCCAGTGAATGGCAAGACTAGGGACATCTGTACCCTGTATATAAAAACAACTTTTCATTTGGGTGAAAAGACCCAAATAATAAAGGAAGACGAAAAGACCCCGCGGAACTTTACCTTTTCCAGTCCCCACATGCTCAGAAACATAAGAACAAAAGGTTTGATTGGGGCAATCTCGGAACCAACCAAACTTCCGATCTATAAAAAAAGTATATAAAACTCAATAAGGACCAAAAAGAAGTTACCCCGGGGATAACAGCGTAATCCAACTTGAGAGTACACATCGAAAGCTGGGTTTGCGACCTCGATGTTGGCTTAGGGAAACTGAGACTGTTGGCTTAGGGATATCCACATAAGTGCAACCGCTATGACAGGACAGTCTGTTCGACTATTATACCCTTACACGAGCTGAGTTAAGACCGGCGCAAGCTAGGTTGGTTTCTATCTCCTCAACTTAATAATTTTCTTGATTGTACGAAAGGACCCCAAGAAATGCAACAAACAATAAGCACATAGTCTTAAACCAAACGAGCTTAAACCTAATTCCTTTACAATTTA
;        G-rRNA-16S ==> end
;        G-tRNA-Leu ==> start
GCAAGTTAGTATAATAATACCATTGACTTAGAATCAATAAATAAGGCTAACCGCTTACTTGCC
;        G-tRNA-Leu ==> end
>Non-coding
AATAAACCTTCCATTATCCACTACCAA
;        G-tRNA-Asn ==> start
AGGGATGAAGCTTATACAAAGCAATTAGCTGTTACCTAATAAATAGTGATGAAATCTCACCTACCCTAC
;        G-tRNA-Asn ==> end
>Non-coding
ACACTATTT
;        G-tRNA-Pro ==> start
CAGAAAATAGTTTAATATAAAAACAAAAACTTTGGGAGTTTTAAATTTAGCCATACTAATTTTCTGAC
;        G-tRNA-Pro ==> end
;        G-cytb ==> start
ATTAAAATATCAATTCGAAAACAACACCCAATTATCAAAATTCTAAACAACTCCCTTTATGACCTTCCAGCCCCTACAAACCTATCTGTGTGGTGAAACTTTGGATCCTTGCTAGGCCTATGCCTAATTGCCCAAATTATTACAGGACTATTTCTTGCTATACATTACACCTCTAATGTAGACCTCGCCTTTTACTCAGTCGCCCACATTTCACGAGACGTAAACTATGGCTGACTTATACGAACTATTCACGCAAATGGTGCATCATTCTTTTTTGTTTGCTTATACCTTCACACAGGTCGAGGAATGTATTACGGCTCTTATTTGGCAAAAGAAACTTGAAACATTGGTATTATTCTCCTATTCCTAACAATAGCAACAGCCTTCCTAGGTTATGTCCTTCCATGAGGACAAATATCTTTTTGAGGTGCTACGGTCATTACCAATCTTTTATCGGCAATCCCCTATATTGGAAAAACCTTAGTATATTGGTTGTGAGGGGGGTTCTCAGTATCTAACGCAACCTTAAGCCGATTCTTTGTTCTTCACTTTGTTCTTCCCTTTGCTATTGCAGCTTTTGCTGCAGTACACCTCCTATTTCTCCATGAAACGGGTTCTAACAACCCTTTAGGTATCTCCTCAAACACCAACCTTATTCCATTTCACATTTTCTACACAGTAAAAGACGTTGCTGGGTTTATTGTTCTTTTAAGAATACTAACTTTCATCTGTTTATTCTTTCCTAACCTCCTGACCGACCCAGAAAATTTTATTCCAGCAAATCCCCTGAGAACCCCAGTACACATTCAACCAGAATGATACTTCTTATTTGCCTATGCAATCCTACGCTCTATCCCCAATAAGTTAGGTGGTGTTATTGCCTTAGTAATATCTATTCTTATTCTAATTCTTATACCACTAACACACCTAAACAACATACGCTCTACTTCCTTTTACCCACTAAACCAAACCCTTTTTTGAGTGTTTTTAAGAATCTTTCTCATTCTTACTTGAATCGGTAAACAACCGGTAGAAGACCCATTCATTTGAATTGGCCAAACCTTCTCTACTGCCTATTTCACCTTCTTTGTAATTTCCCCAGCAACAAGTAAAATATGAGACCTTTTAGTATACTATTCTCACCAAAAAAGTTAA
;        G-cytb ==> end
>Non-coding
C
;        G-tRNA-Phe ==> start
TGGACAAGTAGTTTAAACACCAAACCATAACACTGAAAACGTTAAAATGGCATCTGCCCTTTTCCATC
;        G-tRNA-Phe ==> end
>Non-coding
TTCAAAATTATAAGCCACCTTTCCTTTATACTCTTATTAAAAATACATTAATAAACATCAGTGTTGAGGTATCCTCCTTCATTACCTCTTTTAAACAATATTTATATAAAAC
;        G-nd5(Complement) ==> end
TTAAAACTCAAGTGGAAAAACCACCAAAATAAAACCTGCAAAAATCAAAAAAACTCGCAGAAAAGTTAGTAGACTCCCACTCTGTATAGTATAAATAAATCTAATCCCATTTCCAAGAACCTTTAAAGCACCCTGCCCACCTAAAACCTCCATCCAACCTAAATCCAAACATAAATGCATTGATAAACCACCCTTCAACCCAACACCAGACATTAACCTCCCAGACACTAAATTCATAAATCACATCCTAGACAAAAACCAATCAAATACTCTTAACAAACTCTCTTCAACTTTCCACACCTTTAACAACCTTATTAATAAGTAAATCAAACCCAAAAAtGTAACAAACCCGATAACTATCTTCCCCAAGAAGCCTACCAAATCAAACCCATTCACAGCCACCCAAACCAATTGTAAAAACCACCCTCTAACAATTGCCCCAATAACCAAAATATAAATAGAAATAACAATATACCCACTCTCAACCACAAAAAAACACAAAGAACTCCCAAAACTTTGCCCAAACACCCCTAAAAGAGAAATCCGTAACCTATAAACCAACCTAAGACCAGCCCCTATTAGTAAAACAAAAACCTCAAAACTACCACTAAAACCCCTAAAAGCTCCCTCCAGAATTAAGTCCTTAGAATAAAATCCACTAAGAAACGGCATTCCACATAACACGACACTTCTCAACACTAAACACCCACTTCTAAATGGCAACAATCGATCAAGCCTACCCAAAATACGACCATCCTGATTATCTCCAGTAGAATGAATAATTGACCCAGCACACAAAAACAGCAAAGCTTTAAATAATGCATGAGTAAAAAGATGAAACACAGCAATTACAGGATAACCAATACCCACAGTAAACATCATGAGACCAAGCTGTCTAAGGGTTGATAAAGCAATAATCTTTTTTAGATCAACCTCAAAACAGGCTCTTAACCCAGCCATTAACAAAGTTAAACCTCCCACTTTTCTTAAAAATCACAAAACCTCTGGACTCTCAACTAAAGATCTGTAAAATCGAATAACTAAATAGACCCCTGCTGTAACCAAAGTAGAAGAATGAACTAACGCCGATACCGGAGTAGGAGCAGCTATTGCTGCCGGTAACCAAGCAGAAAATGGGATCTGAGCTCTTTTTGTTATAGCCCCCAAAACCACCAACCAACAAATAATTAAACCAAAACTACCAAATAATCCATACCCAAAGGATCACTCCCCCCAATTAACCAAAAAACAAATTGATAAAATTAACAAAGCATCCCCAATTCGATTAACCAAAACAGTTAGTATCCCAGCTGCCAAAGACTTCTTATTTTGATAGAAAATTACTAAAGCGAAAGACACAATCCCTAAACCATCCCACCCCAAAAGAACTGTAACTAACCTAGGAACAAAAATAAGCAAATTCATCGATCCAACAAAAGCCATAACTAATAGTATAAACCGTCGTAAAAACATCTCCCCCTCCATATAAGACATACTAAACAGAGAAACAGAACCAGAAATTAAACAAACAAAACAAGAAAATACAACACTAATATGATCAACCACAATAGGTAAAGTCCAATCAACCCCACAAAGATAAAAAAACTGCCACTCAATTATATACCCCcCCCCATTGCCAACAACCCCATAAAACCCAAACACCCATAACATTAATCTAACAAAGAATAGAAAAACAGAACACAACAAAGGGGCCCCAAAAACCTCAACAAATTTCATTAT
;        G-nd5(Complement) ==> start
>Non-coding
AGTATCCTGCGATTCCTGCAGTTAGACTACACTCAACAAGGGTAGTACAACTCCCATACCACTTTTTTTTATTTTCAATCAGCCAAGACTTACACACATATCCCTTACTCTTCCCCAACTCTCAATGATTTCTAAACCTCCTTCGCTTTCTTTCATCTAAACCTAAAACTCACCCTAATAATTATTTATAACATCACTGTTTAGACTATCACCCCCGCGGTTTCTAGCCCATTGTAACAAAATTGTTTGCAAATATTTATAAAACTTCTTATAAATAAATTTTTTATAATAACC
;        G-tRNA-Gln ==> start
TGAAAGGTAGTGATTTGTCACAAATGAATTTGAATCATTAAATGGAGCCAAAGACTCCGCTTTCAACCA
;        G-tRNA-Gln ==> end
>Non-coding
TT
;        G-tRNA-Cys ==> start
TACCTTGTAGTATATACCTAATATTACCGTAAACTGCAACTTTACTAAAGCACATATGCCAAGGTGT
;        G-tRNA-Cys ==> end
>Non-coding
TAAAACCTGTAA
;        G-tRNA-Ile ==> start
GTATCGCGCCGGAAGAACGGACTACTCTGATGAGGTAGATTATGGATCAAAACACCCCCGATACC
;        G-tRNA-Ile ==> end
>Non-coding
TTTATAA
;        G-tRNA-Val ==> start
ACTCAAAAAGTAGTATATAAATTACAATTCGCTTACACCGAATAAAAGGCATCTACACCCTTTTTGAGTA
;        G-tRNA-Val ==> end
;        G-tRNA-Leu ==> start (overlap Val)
AAGTGGCAGAAAAGTGCTTCAGATTTAAGCTCTGACCAGGGAGACACCTCCCTTTACTA
;        G-tRNA-Leu ==> end
;        G-nd1 ==> start
ATCATTCCGCACATAATCTCAACCTTCATCACATACCTTTTAATTTTATTAGGAGTTGCATTTTTTACTCTCCTTGAACGCAAAGCCCTTGGGTACTTTCAAATCCGAAAAGGCCCAAACAAAGTTGGAATTATGGGAATCCCTCAGCCATTAGCAGATGCTCTAAAGCTCTTCGTAAAAGAATGAGTAACACCAACCTCCTCAAACTACTTACCTTTCATCTTAACCCCAACTATCATGTTAATTTTAGCACTTAGACTCTGACAGTTATTCCCATCCTTTATATTATCATCCCAAATAATTTTTGGTATGCTTCTATTCCTGTGTATTTCCTCCCTAGCTGTCTATACAACACTTATAACAGGCTGAGCCTCAAACTCTAAGTATGCCCTTTTAGGGGCCATTCGAGCCATAGCTCAAACTATTTCTTACGAAGTTACAATAACATTAATTATTATATTTTATTTATTTTTAATGATACAAATAGATATGGTAACAATTCGCTTAACTAATTTTTCTATACCCACCATTATTCTCTCACTACCACTAGCTATTATATGAATTGCTGTCATTTTAGCAGAAACAAACCGAGCCCCATTTGACTTTGCCGAAGGAGAATCAGAACTAGTTTCCGGGTTTAATGTTGAATATGGTGGAGCCGGCTTCGCCTTTCTTTTTATAGCTGAATATAGAAATATTTTAATAATAAGACTTCTCACTGCTTGTATACTAACTGGCACTCTCCTAATATCAACCCCAATGGCCATTATATTCTTATGGGCCCGAGCCACTTTTCCCCGATATCGATATGACCTACTAATAGCAATAGCTTGAAAATCCTTCCTTCCAGTTAGCTTAATAATTCTTCTAATATCTACTCCACTATTATTTATCATAATATAG
;        G-nd1 ==> end
>Non-coding
CCCCAATTTAAACCTAA
;        G-tRNA-Gly ==> start
ATGTTGAGAGTATGACTAGTACAACTGCCTTCCAAGCAGGAAGATCCAAATTCAGGTCAACATA
;        G-tRNA-Gly ==> end
>Non-coding
ACTTCAGCATCTAAGCTTGTTGTA
;        G-nd6 ==> start
ATTACACTTCTATTACTATTAACTGTCTGGGTCTACTCAGTATTAAGAATAACTCTCCCAATATACCCACTATCATTAGGAATAATAATTCTCCTCTTGGCTTTTATTACCTGCACCACTATAGCCACAATAAGCCCCTGATATGCCTATATATTATTTTTTATTTTCATTGGCGGAATACTTGTCATGTTTGCATATATTGCATCACTAACCCCCAACATAACTTTTGCCATTAATAACCAATTAATACCTGTATTTCTCACCTTAATTACCATTTTTATTTTCAAGAATCTTAATTCTACCTCAAACCACCAAACAAACCCAGACCTCAGGCTAAGAATTAATGACAGCACTCAAGCTTTAAGGTTCTTATACTCAACTAGCGGTGAAGGGTGTATTATTCTTTTAGCCTGTATCTTACTATTTACTATAGTAGTAAGAGTAAAATTATGTAAACCAAAAAGTGGAGCCTTACGCCCATACAATTAA
;        G-nd6 ==> end
>Non-coding
CTTATTTCTACTCAAGCACAAAATAAATAAATAAATCATAAAACCTAAAACACCA
;        G-nd4(Complement) ==> end
TTAACAAAATCTCATCAAAGACACCCTAACCCCCCAAAGAGGTACTACTAGCATAAAACACACTAAATAACAAATAAACTCTTCCAACATAATTCCACTCCGCACCCACAGAGAACATTGACCGTGTTGTGTAGAAGAGTACACATACCAAGAATATAAACCCCTCAAAAAAGTCATAACCCCAGTGAAAAAAGCAAAAATAATAGAATACCTCAAAACAGAAATCCCAAGCATCAACTCTCCCCACAAATTTAAAGACGGTGGAGCAGCTATATTGATAGCACACATTAAAAACCAACACAAAGCAACCCCAGGAATTATAACCAACCCACCCTTTACTAAATACAATCTTCGAGTATGGTAACACTTATAAGTCTCACTGGaCCAAAAAAACATTCCAGAAGAGCACAACCCATGAGCAACTATTATAATTAAACAACCTAACCACCCTCAATCTGTGTTTGAATATACACCCCCCAAAACCAAACTTATATGCCCAACAGAAGAGTAAGCCACCAATGCCTTCACATCACTTTGAGTAAAACAAACCATTCTAGCAATTATACCACCCCTAAGCCCAACACAAAACACTACCCTAATTGATAAAGAACTAAATAAGCCCAACGTATAAAAAAACCGAACTAACCCATAACCCCCCAACTTCAATAAAATGCCAGCCAAAATTATAGACCCAGCCACAGGCGCCTCAACATGAGCCTTTGGCAACCATAAATGAAACCCATAAATGGGTAATTTTACCAAAAAAGCCAAAGAAGCACAAATACCCACCAACCACCTATGACCAAAATCTCTACAGTCTAGCCCCCAAAAAACAGATCCCCCCTTCCTAAAGACTAAAATAATCAAAATTAACAAGGGTAAGGAAGCACTAACAGTATAAAGTATTATATACTTACCGGCTTGCAACCGTTCAGGTTGATATCCCCACCCTAAAATAATTAATAAAATAGGAATAAGTCTAAACTCAAACAAAACATAAAAAATCAATAAAGATCCAACTCTAAAGGAAAAGATAAGTACTATAGTTAAAATCAAAACTATAAAAACAAACCTAACAGACTTATTACCCCCCTTCTTAATATCCCGCACACTAGCCAACATACTCAACCCCGAAACTAAAATAGTCAAAGATACAAGCCTAAAAGAAAAATTGTCTATCACCAATAAATCCCCTCAACAACTTACTAACCTAAGTGCACTAAATCACATCTCAAAACTCAAAACAAATATAACAGCACACCCTCAAACAAACCTCCACCAAAACACTTCCAACCTAATTACCCCAACACCCACAACAAAAACCCCAACCGTCAATAAACTAAAAAT
;        G-nd4(Complement) ==> start
;        G-nd4L(Complement) ==> end (overlap nd4)
GACCTAAAATTAACCCTCTAACGTAATCACTACCAGTACTACGAATTAACGAAACTAATACTCTTAATCCCAACGCCGCCTCACACACCCCAAAAGCCAAAAACACTAAACAAATTCTATTTAACCTTCTTAACAAATAAACCACACCGAATATTATAACATAAACCCTTAAAGTAAAAACCTCTATACTCAACAAAACCCCAAAAAACCTTTTTCGTTGACCAATCAAGCAAACACCCCCAACCAAGACCCCAATAACCCCAACACCCACAACAGGAAAAACCCACAC
;        G-nd4L(Complement) ==> start
>Non-coding
CTA
;        G-atp8(Complement) ==> end
TTAACTTAACTTGTCTTGTTTACTTGAACCAAACTTCTTATTAAATCCCCACCTTAATACAAATCCTCTAACACCCACAACAGTCCTACCAATCTTACTTTTATGTACAATCTTATATTCAGCCACAACCCCCCACCAAACAATAACTATAAACAAAATTACACAAGCCAATAAAACCCCAAAAACCAAAACTCAAGATATAGGACTTAACTGAGGCAT
;        G-atp8(Complement) ==> start
;        G-tRNA-Asp(Complement) ==> end
AAAAGAATACCGTATTTAGGCAACATGAACTTGACAAATTCAGGTTATATTTTAACTAATTCTTTTA
;        G-tRNA-Asp(Complement) ==> start
>Non-coding
TCATAAAT
;        G-Atp6(Complement) ==> end
CTAATGTGCTTGTAATAAGGGATGATCAGAAGAGTATAATCCAACTAACAAAACAAACACATAAGCCTGCAAAAACCTTACAGCAAACTCAAAAATTACATACCCCCACATTACTAAACCCCCAAACAAAACCCCAACTAACCTTGCTCTATAAAAAAATTCCGCTACATACCCACCAATAACATGTAACATAAGATGCCCTATAGTAATATTTGCAGCCAATCGAACCCCCAAAGTAATCGGACGAATTAAAATCCTAATACTCTCAATTAATACAAGCAACGGAACCAACCCCATTGGCCTTCCTGTAGGAACCAGCTGACCAGCACTATGTCCCCAAGAAAAACACCAACCCCTAAAAATCAAACAAAACCAAACCACCATAGCTAACACAAACGTTAAAGACAAGTGCCTAGTTGGTCTAAACACATCAGGCACCATCCCAGAAATATTTACAAAAAAAaTAACTATAAATAATGAAACCTGCCCTAAAGCAAATCCCCCAAAAAACTTCCCCGAACAAGTTTTTACCAACCCAAAAACTAATTCACCCAACAAAgAAAAATTCACCCTTAACCTAGAAACCCCCACCCAAAACTGAACCAAACAAACTAGTAGTCTAATAAAACCCCTTAACCAAACAAGACCCCAAACCCTAAAACCATAGCTTAACCCAGCATCTAAAGATGAAAAAATATCTATTAACAT
;        G-Atp6(Complement) ==> start
>Non-coding
TACCCCAACAGCGTAATTCAAATCTTATCTAACTATAC
;        G-cox3(Complement) ==> end
CTAAGAACCCCATCAATAAATACACAAATACAAAAAAATCCAAACAACATCTACAAAATGCCAATACCAAGCAGCAGCCTCAAACCCAAAATGGTGAGAAACAGAAAAATGATACAAATAGCACCGAATTGTGCATACAACTAAAAAGATTCTCCCAATCAACACATGCAACCCGTGAAACCCAGTCATCACAAAAAAAGTAGAGCCATACACCCCATCTGCCACCCTAAAAGAAACCTCCTGATACTCTCCCCACTGAAGAATCGTAAAATACAAACCTAATAAAACTGTTAAACCCAAACCATACAAGGCCTCTTCTCGCTTTCCACTCATCAACCCATGGTGGGCCCAAGTGACCCTTACACCAGAACCTAACAACACAGCTGTATTTAATAAAGGAACCTTAAAAGGATTTAATGGTAAAATACCAACAGGAGGCCAAACACAACCCAATTCCACAGTCGGAACAAGCCTTCTATGAAAAAACCCCCAAAAAAAaGCaAAAAAAAAACAAACTTCAGAAAAAATAAATAAAACTATACCCCAACGAAGATTCCCCCCAACTCAACTAGTATGATAACCCTGATAAGTCCCCTCACGAATTACATCACGTCACCACTGCACCATAGTTAAAATAATTACCACAATACCAATTAATATTAGCCCCATACCCTTTCCATGAAACCACCTCACCAAACCCACAGTTAAAAACAACGCCCCTCCTGCCGCAGTAAAAGGCCATGGACTATACTCAACCAAATGAAAAGGATTACGTAACAT
;        G-cox3(Complement) ==> start
>Non-coding
TTACCTCCTA
