# Supplementary material for: Evaluating the utility of the female-specific mitochondrial f-orf gene for population genetic, phylogeographic and systematic studies in freshwater mussels (Bivalvia: Unionida)
Source: PeerJ. 2018 Jun 13;6:e5007. doi: 10.7717/peerj.5007 (PMC6004104; doi:10.7717/peerj.5007)
Supplement: Supplemental Information 1 — Lampsilis spp. F and M mtDNAs. [file peerj-06-5007-s003.zip › mtDNA_sequences/FLsiliquoidea_H2655.txt]

Lampsilis siliquoidea F H2655
;        G-cox1(Complement) ==> end
CTAACTTAAAAACACAACCTTAGCCGTCTGACTATTTGAGTGGAACGATGCAGGAAACACCCCATCCTGTCACTCAAATGAAGCCCTTAACGCCCTCCCCCACACAACAGATCGCTGAGAAACGAATGACTCAAATAATATAAATATAAATAATAGTACAGAAACAAAAGAAATTAAAGAACCCCAAGAAGATACTACATTCCACTTACCAAACCTATCAGGATAATCAGAATATCGCCGAGGCATGCCAGCCAACCCCAAAAAATGCTGTGGAAAAAAAGTTAAATTTACACCCACAAACATTAAAATAAAGTGAACTTTTCTCCAAACCACATGAAAAGTCACCCCAGAAATCAAAGGATACCAGTACCTAAAAGCTCTAAATAATGCAAAAACAGCCCCCATCCTCAACACATAATGGAAATGAGCTACCACATAATAGGTATCATGTAAAACAATATCTAGAGAAGAATTAGATAGCACAATACCTGTCAACCCACCCACAGTAAACAGAAAAATAAAACCTAAAGCCCACAAGATAGGTGGCTCAGTTTTATTAACAAATCCGTGAATAGTAGCTAACCACCTAAAAACCTTAATCCCCGTAGGGATAGCAATAATTATTGTGGCAGCAGTAAAATAAGCCCGAGTATCCACATCCATCCCAACAGTAAATATATGGTGAGCCCAAACAATAAAACCCAAAACTCCAATAGAAATAATAGCATAAACCATCCCTAAATACCCAAACACCTGTTTCTTCCCAGCATAATGTATAACAATATGTGAAATCATCCCAAACCCAGGTAAAACTAAAATATAAACCTCAGGATGCCCAAAAAACCAAAAAAGGTGTATATATAAAATAGGATCCCCTCCCCCCACAGGATCAAAAAAAGACGTATTAATATTTCGATCAGTAAGTAATATTGTAATAGCACCAGCCAAAACAGGTAACGATGCAACCAATAAAACCGCTGTCACCGTAACAGCCCACACAAACAACGGAATACGCTCAGCAACTAACCCTGGAGATCGCATATTTCCAACAGTAGAAATAAAGTTAATAGCCCCCAAAATAGAAGAGGCACCAGCAAGATGCAAAGAAAAAATGGCCAAATCCACCGAAGCCCCAGAATGAGCCACATTCCCAGACAATGGTGGATAAACCGTCCACCCAGTCCCAACACCACTCTCTACCAAAGAAGAACTCAATAATAAGAACAAAGCTGGCACTAACAACCAAAAACTCAAATTATTCAATCGAGGAAAAGCCATATCAGGAGCCCCAATCATAAGCGGAATAAGTCAATTACCAAAACCACCAATTATTATTGGTATAACCAAAAAGAAAATTATTATAAAAGCATGTGCCGTTACAATTACGTTATATAGCTGATCATCCCCCAACAACCTACCTGGCTGCCCCAACTCAGCCCGAATCAAAAGACTTAGGGCCAAACCAACTAAACCAGATCACAACGCTAACAATAAATATAAAGTACCAATATCCTTATGATTTGTAGAACAAAGTCACCGCAA
;        G-cox1(Complement) ==> start
>Non-coding
TACACCACTCAACACCC
;        G-cox2(Complement) ==> end
TTAAGAAATTAACCAATGATAAAACACCTTAGGAGAAACCCTCTCTAACCCAATAGGCATAAAAGAGTGGTTCACCCCACAAATCTCACTACATTGTCCATATATTACACCAGACCTTATTAAATGTACACCCAATTGATTAATCCGACCAGGAACAGCATCAACCTTTACACCAATCGAAGGAAGAGCCCAAGCATGAATAACATCAGCAGACCTCACAAGAACTCGCCTATCAACCCCATAAGGCAACACACATCGATTATCAACCTCCAAAAGACGGTAACCTCCTCCTTCCACATCATCTCTACTTACTATATAAGAATCAAACCTAACAAGATTCTCTCCATCACCAAATTCATAACTTCAATACCACTGATGCCCAACTGCTTTTATTCTGACCACAGGCCCCCCAACCTCATCCAATAAATATAGTAATCGAACAGATGGAATAGCCAAAACCAACAATAGCAACCCAGGAACCATAGTCCAAGCAGCTTCCAATCTTTGGGCCTCCACAATAAATCGAGAAGATAGTCTGCTTTTTAATAAACAAACCATTATATAACCCACAAAAGACGAAACCAAAACAAGAACAAATATAGTATGATCATGAAAAAATGCTAACTCAAACCCTAAATCACTAAACCTATCTTGAAACCCAAATTGACCCCAAAAGCTCAT
;        G-cox2(Complement) ==> start
>Non-coding
TCATTTTTAATTTTTTATCTTATTTACCTACAATCCTACACATATACTAACACCCAAATTTATTTAACTATTTTAGTA
;        G-nd3(Complement) ==> end
TTAACTACCCCACTCTAAAGAACCCTCACGCCACTCATGAATAACCCCACCAAATAATAAGATCAAAAAAAAaGATAAAACCAAATAACCACCAACCCACATTCAATAACCCCCCACAACTATCACAACCGGAAATAACAAAACAATCTCCACATCAAAAACCACAAAAATAACAGCTAACAAAAAAAATCGCAAAGAAAAAGGCACCCGAGAAGACCCCATCGGATCAAAACCACACTCAAACGGACTTATCTTCTCTCAACTGCTCAAAACAGATACACCCAAAAACAAACCAACCAATAACAATACAGAACCTAATAAAATAGACAACAACACCCTTACTATTACTTTTTCCAT
;        G-nd3(Complement) ==> start
>Non-coding
TTTCGTCAACTCGATCTAGACGAATAACTAAATCTATCCATACCCTTCACACATATCCCTTAACCCTTT
;        G-tRNA-His(Complement) ==> end
TAACGAAAAGCTATATAACCCTATCTACAGAACCACAATCTATTATTTTACTTAAACTATTTCGTC
;        G-tRNA-His(Complement) ==> start
>Non-coding
CCCCACTGTAACAGTTTTGTTCGCAACTTTCATTAAAAATCTCAATAAACAACTAATTTTTAGTTAAGCAAAAGAGTTATACCCCAACAATCCTGTATAACATGATAC
;        G-tRNA-Ala ==> start
AGTTCTATACTTTAAATTAAAAGACCTGATTTGCAATCAATCATTGAGCCATAAACTCTAGAACTACCA
;        G-tRNA-Ala ==> end
>Non-coding
TAAAACCACACCCCACCCAAAAATACTAAACTAATTATC
;        G-tRNA-Ser1 ==> start
AAAGGATCCTCGGAGAATATTTGCCTTGAAATCAAAAAAAGAGTGTTCGACTCACTTATCCTTTTCC
;        G-tRNA-Ser1 ==> end
>Non-coding
TGT
;        G-tRNA-Ser2 ==> start
AGGAAAGTAGCCGAGCTAATACATGGCTTCTAACCACGTAAAAAGAGGTTTGACTCCTTTTACTTTCCTG
;        G-tRNA-Ser2 ==> end
>Non-coding
TTCA
;        G-tRNA-Glu ==> start
CCAATTAAGTGTTTTATTGGCACATTGACTTTTCACGTCAAAAGAGCACACTAGTGCATTTGGC
;        G-tRNA-Glu ==> end
>Non-coding
TACCAACCGCTTAACT
;        G-FORF ==> start
TTGGTCATTAAAATAAAAACTCGAATTATAAATATATTTCAACACAAAGTGGTGCAAAAACTAATTATTGTTTTTACCACCGGGCTCCTTTTAATAACCCTCTTATCAAATCCCTTTCTTATAGTAATAACAAAAGTCTCTTATACCGAACTATCACTAACTGATAACCCACTAGAAAAAACCAACCCATTAGTACACCCGCAACTTCCACGGGCTCTTACCCCATCAAAAACAGCCCTGCTTCCACCAACATTTCTGATAAAACATAA
;        G-FORF ==> end (OVERLAP ND2????)
;        G-nd2 ==> start
ATGAAATCCCCCTATAAATTCCTATTTTTATTTTTGATAGTGACAAGGACATATATAGTCCTATCCTCTTCAAATTGATTAACAACCTGAATAGGCTTAGAGATTAATATACTAGGATTCATCCCACTTATATACTTTAAAGAGACCACAAGTGAATCAGAAACAGCAGCAAAATACCTAGTACCACAAGCACTAGGCTCAACAGTTTTTATTACCTCAGCAATAGTTGCACCCCATTTAAACACCCTCCAAATCCTAATACCAGTTGCGATATGCTTAAAACTTGGAGCTGCACCACTTCACTTTTGATTTCCCCCAGTGATAGCAGGACTCCCATTACTTCCAGCCTTCCTCTTACTAACTTGACAAAAAATCGCCCCCATCTTTGCCATCTCTTCTTTCCACCCAACACTCATAATCAAAATCCTACCTATTGCAGCAATCAGTGCACTATGAGGAGGAATTGGGGGAGTAAACCAAACAGACATCCGATCTTTATTAACTTATTCATCAATCGCACACACCGGATGAATACTAGCTGGTATTAATGGCCCCGCCCCAACCTTAATACTTTATATCACAACCTACATCTTAATTACAATTTCTATTTATATATGTTTAACTAACCAATCCACAAAATCTCATAAACAACTTTTTTCTCTTAAAGAACCTTATAACTCCTTCTTACTAGCCATCACAATCCTCTCGCTCAGAGGCCTACCACCCCTCACAGGCTTTCTCATAAAACTGTTAGTACTATATTTCACAGAAGCCCCGACAATTATCACTCTTAGCCTAATTTTAGGCGCCATAACAAGCTTACTCTATTACCTCTCCCTTACCCTCTCCCCACTCCTATCCATAAATAAAACCTACTTTCTTAAAACAAAAATAATCTCAAAATCATCAATCATATTTCTTCTATCTCAAACTTTACCCTTATCATTTATTCTATTTTATTTCTAA
;        G-nd2 ==> end
;        G-tRNA-Met ==> start (overlap nd2)
AGTAGGATAAGCTAACACTAAGCTGTTGGGCTCATAACCCAAAAATAGATTACTTCTTCCTATTA
;        G-tRNA-Met ==> end
>Non-coding
ATTTCCCCCTTAACTTCACC
;        G-tRNA-Trp ==> start
AGAGATTTAAGTTAAAAAAACTAATAGCCTTCAAAGCTTTAATTGATATTTTAAATCAATCTCTAC
;        G-tRNA-Trp ==> end
>Non-coding
A
;        G-tRNA-Arg ==> start
AAGCAAGAAACTCATTAGTGCTATGGTTTCGACCCATAAATAGATACACTCTATTGTATCCTTGCTTT
;        G-tRNA-Arg ==> end
;        G-rRNA-12S ==> start
AGCATTAAATATTTCATTGATGTATATAATTAGCTTTACTACTTGAACTACATATGGTAGCCAACACACATTGTGCATAGCCAACACCTATGTTTAACCTTCAAAAGATTTATACATAGAGTGAACAGCATAGACTTCAAGTTTATGGTCTAAGGGTCTCCCACAACACCAATGTTTTATATTATAATAGTTAGGTAACTAAGCCATAGAAATAAGTACATAGGGATGGCAAAAGTGGTGCCAGCAGTCGCGGTTATACCTCTATCCCAAGCTAATTTTTGACAAATCTAGGGTAGTTTACTTAAAGACTTCAAGATCAACTTTCCTACGTAAAAAATATATTATAACCACACCCAGCTAAGTCTTACCCACTCCACCCACACAAACCACAACCTCAGAACTCGGATTAGATACCCGACTACTGTGTGGCTTAACATATAAAAGAATACTACAAACGAAAGTTTAAAACTCAAACAATGTGGCGGTGCTTTACTTTCCTCATCAGGGGATCCTGTGGCTTAAACCGATAACCCACGATAACCCCAAGCCTTCCTTGTAAACAGCTTGTGTATGGCCGTTTAAGCTTGCTCAGAAAAGAAAACAAAGGAGGCAACTAGGCTTACAACCTCATAATTCAGGTGACATACAGCCAATGGAAGGCTGCTCATGGGATACAAATAGCTAAAACTACTGAAATTCAACCTTAAAAGTTGAGCGAAAGAGGACTTGAAAGTAAGATTTAATACACCAAGCAAATCTGAACATGAACTAAAGCGCGCACAAATCGCCCGTCACTCCGATAATTAAAGTCGGATAAGTCGTAACATAGTAGGAGTAATGGAAATTGCCCCTATCAATAA
;        G-rRNA-12S ==> end
;        G-tRNA-Lys ==> start
ATCCACGATGGCCGAGAACAGGCATCGAGCTTTTAACTCGACCACAGTCACCACTTCTGGATA
;        G-tRNA-Lys ==> end
;        G-tRNA-Thr ==> start
AGCTTTGAGAAGCTAAACTTCAAGCATCGGTCTTGTAAACCGAAAATAAGATAAATCTCTCCAAAGCTCC
;        G-tRNA-Thr ==> end
>Non-coding
ATTCAA
;        G-tRNA-Tyr ==> start
GCAAAGTGGCCGAGTCTCTAGGCAAAAGATTGTAGCTCTTTATACGGGTCCACCCCCTTTGTA
;        G-tRNA-Tyr ==> end
;        G-rRNA-16S ==> start
TGCTTCATAAATAATACTTTCTATTAATTCCTAAAAAATTTTTTATACTAAATAGTACTACAATAAAACCTTACTCAAACTAAACAACCGCAAGGGCTACCAACCTTGCTTACCACAGAAAAGATAATAACTTCTCCCTCTTGCATCATGGAGGAGCAACAAAACCGTAAAAACTCTTATACTCCCGAATAATTATGAGCTACTAAACCCTAAAACTTAATGTTTCACAATTAAAAAATTAGCTTTTAGTAGGAGTAACAAGCCTTTCATATAATTAGATAGCTGGTTTTCCGCAAAAAGTATCAAAGTACTGTCCAATAGTAATTTTATATTTAAATCAAACTATAGGAGTCAACCTTTTAAGGACTAGCCTAAAAGGGAAACTATAATAATCACAAACACCACACCTTCAGTGTAGACTTAAAAGCAGCCACCGAACAGCGTTCTAGCTAGTAAATATTTATAATACAACATTAAAAGTAAAATTTTAATTAAAGCGAAATCTAGTACCAAACACCCCTACTAACAAACAGGCATCCTATTAGTATTACAACAACAAAATATTAAAAACATTAATAAAATTAACACCAAAAAaTATTACTTTATTTCAACCATACAGAGTGAACTCGGCAACAAAATTTCCCCTGCCTGTTTACcAAAAACATCGTCTTCTGTAAATTTATATAGAAGATAATGCCTGCCCAGTGAAAACTTTAAACGGCCGCGTTAGCGTGAGCGTGCTAAGGTAGCGTAATAAATAGCCTTTTAATTGGAGGCCAGTGAATGGCAAGACTAGGGACATCTGTACCCTGTATATAAAAACAACTTTTCATCTGGGTGAAAAGACCCAAATAATAAAGGAAGACGAAAAGACCCCGCGGAACTTTACCTTTTCCAGTCTCCACATGCTCAGAAACATAGGAACAAAAGGTTTGATTGGGGCAATCTCGGAACCACCAAAACTTCCGACTCATAAGAAATAAGCATATAAAACTTGATAAGGACCAAAAAGAAGTTACCCCGGGGATAACAGCGTAATCCAACTTGAGAGTACACATCGAAAGCTGGGTTTGCGACCTCGATGTTGGCTTAGGGAAACTGAGACTGTTGGCTTAGGGATATCCACATAAGTGCAACCGCTATGATAGGACAGTCTGTTCGACTATTATACCCTTACACGAGCTGAGTTAAGACCGGCGCAAGCTAGGTTGGTTTCTATCTCCTTAACCTAATAACTTTTTTGATTGTACGAAAGGACCCCAAGAAGTGCAACAGACAATAAGCATATAGTTTTAAACCAAACAAACCTAAACCTAATTCCCCTATAATA
;        G-rRNA-16S ==> end
;        G-tRNA-Leu ==> start
GCAAGTTAGTATAATAATACCATTGACTTAGAATCAATAAATAAGGCTAACCGCTTACTTGCC
;        G-tRNA-Leu ==> end
>Non-coding
AACAAACCTTTCAATTATCTGCCCCTAA
;        G-tRNA-Asn ==> start
AGGGATGAAGCTTATACGAAGCAATTAGCTGTTACCTAATAGACAGTGATGAAACCTCACCTACCCTAC
;        G-tRNA-Asn ==> end
>Non-coding
ACATCACT
;        G-tRNA-Pro ==> start
TCAGAAAATAGTTTAAAAAAACAAAAACTTTGGGAGTTTTAAATTTAGCCATACTAATTTTCTGAT
;        G-tRNA-Pro ==> end
;        G-cytb ==> start
ATTAAAATATCAACTCGAAAACAACACCCAGTTATTAAAATTCTAAACAACTCCCTTTATGACCTCCCAGCCCCTACAAACCTATCTGTATGGTGAAACTTCGGGTCATTACTAGGCCTATGTCTAACTACCCAAATTATTACAGGATTATTTCTTGCTATACACTACACCTCTAACGTAGACCTCGCCTTCTATTCAGTCGCCCACATTTCACGAGACGTAAACTATGGCTGACTTATACGAACTATTCACGCAAATGGCGCCTCGTTCTTTTTTGTTTGTTTATACTTTCATACAGGTCGAGGGATGTATTACGGCTCTTATTTGGCAAAAGAAACTTGAAACATTGGTGTTATTCTCCTATTTCTAACAATAGCAACAGCCTTTTTAGGTTACGTCCTTCCATGAGGACAAATATCTTTTTGAGGTGCTACAGTCATTACCAATCTTTTATCAGCAATCCCCTATATTGGAAAAACCTTAGTATATTGGTTATGAGGGGGATTCTCAGTGTCTAACGCAACCTTAAACCGATTTTTTGTTCTTCACTTCGTTCTTCCCTTTGCTATTGCAGCTTTAGCCGCAGTACATCTCCTATTTCTCCATGAAATAGGTTCTAACAACCCTTTAGGTATCTCCTCAAACACTAACCTTATCCCATTTCACATTTTTTACACAACAAAAGACGTTGCTGGGTTTATTGTTCTTTTAGGACCATTATCTTTTATCTGCTTATTTTTTCCTAACCTCCTAACCGATCCAGAAAACTTTATCCCAGCAAATCCCTTAAGAACCCCAGTGCATATTCAACCAGAATGGTACTTCTTATTTGCCTATGCAATCCTACGCTCTATCCCCAATAAGTTAGGTGGTGTTATTGCCTTGGTAATATCTATTCTCATTCTAATTCTTATGCCTTTGACACACCTGAGTAATATACGTTCTATTTCCTTTTACCCGCTAAACCAAACCCTTTTTTGAATATTTTTAAGAATCTTTCTCATTCTTACTTGAATTGGTAAACAACCGGTAGAAGATCCATTCATTTGAGTTGGCCAAACCTTCTCTACTACCTATTTTTCCTTCTTTGTAATTTCTCCAGTAATAAGTAAAATATGAGACCTCCTAGTATACCACCCTCACCAAGAAAACTAA
;        G-cytb ==> end
>Non-coding
T
;        G-tRNA-Phe ==> start
TGGACAAGTAGTTTAAATACTAAACCATAACACTGAAAACGTTAAAATGGCATCTGCCCTTTTCCACCC
;        G-tRNA-Phe ==> end
>Non-coding
CATTTTATCCTCTAGTTAAAAATATATAAATAAACATCACCTTGAAGGGTCTTACCCACCACACTTAACGCAAATTTGAAATTAATCTTTCACTATTACCTCTTTTAAAATATATATATATAAAC
;        G-nd5(Complement) ==> end
TTAAAATCTAAGTGGAAAAATTACCAAAATAAAACCTGCAAAAACTAAAAAAACTCGCAGAAAAGTTAATAGACTTCCACTCTGTATAGTATAAAtAAACCTAATTCCCTTTCCAAGAGCCTTTAAAGCACCCTGCCCACCTAAAACCTCCATCCAACCTAAATCCAAACATAAATGCATTGACAAACCACCCTTCAACCCAACACCAGATATTAACCTCCCGGATACTAAATTCATAAACCACATCCTAGATAAAAACCAGTCAAATACTCTTAATAAGCTCTCCTCAACCTTTCACACCTTCAACAACCTTATTAATAAATAAACCAAACCTAAAAATGTAACAAATCCAATAACTATCTTCCCCAATAAACCTACCAAGTCAAACCCATTCACAGCCACCCAAACCAATTGTAAAAACCACCCCCCAACAATTGCCCCAATAACCAAAACATAAATAGAAATAACAACATATCTACTCTCAACCATAAAAAAACACAAAGAACTCCCAAAACTTTGTCCAAACACCCCTGTAAGAGAAATCCGCAACCTATAAACCAACCTAAGACCAGCCCCCACTAATAAAACAAAAACCTCAAAACTACCCCTAAAACCCCTAAAAGCTCCCTCCAAAATTAAATCCTTAGAATAAAATCCACTAAGAAACGGCATTCCACATAATACAACACTTCTTAATACTAAACACCCGCTTCTGAATGGCAACAATTGATCAAGCCTACCCAAAATACGACCATCTTGATTATCACCAGTAGAATGAATAATTGACCCAGCACACAAAAACAGCAGAGCTTTGAACAACGCATGAGTAAAAAGATGAAACACAGCAATTATAGGATAACCAATACCCACAGTAAACATCATAAGACCAAGCTGTCTAAGAGTTGATAAAGCAATAATCTTCTTTAAATCAACTTCAAAACAGGCTCTTAATCCAGCCATTAATAAAGTTAAGCCCCCCATCTTTCTCAAAAATCACAAAACTTCTGGGCTCTCAACTAAAGATCTGTAAAATCGAATAACTAAGTAAACCCCCGCTGTGACCAAGGTGGAAGAATGAACTAACGCCGATACTGGAGTAGGAGCAGCTATCGCTGCCGGCAACCAAGCAGAAAATGGAATTTGAGCCCTTTTCGTCATAGCCCCTAAAACCACCAACCAACAAATAATTACACCAAAACTATCAAACAACCCATACCCAAAGGATCACTCCCCCCAATTAATCAAAAAACAAATTGATAAAATTAATAAAGCATCTCCAATCCGATTAACTAAAACAGTTAATATTCCAGCTGCCAAAGACTTCTTATTCTGGTAGAAAATTACTAAAGCAAAGGACACAATCCCTAACCCATCCCACCCCAAAAGAACTGTAACTAACCTAGGAACAAAAATAAGTAAATTCATTGATCTAACAAAAGCCATTACTAATAATATAAATCGTCGTAAAAATATCTCCCCCTCCATATAAGACACACTAAATAGGGAAACAGAACCGGAAATTAAACAAACAAAACAAGAAAATACAACACTAATATGATCAACCACAATAGGCAAAGTTCAATCAACTCCACAAAGATAAAAAAACTGTCACTCAATCATATACCTCCCTCCATTGCCAACGATCCCACAAAACCCAAACACCCACAATATTAATCTGACAAAAAATAgAAAAACAGAACACAACAAAGGAGCCCCAAAAACCTCAACAAATTTCATCAT
;        G-nd5(Complement) ==> start
>Non-coding
AGTATTCTGCAACCCTGCAGTTAGACTACACTCAACAAGGGTAGTATTAACTCCCATACCACTTTTTTTATATTTTATAGCAGCCAAGACTTACACACATTTTCCTTACCCTTCCCTAACTCTCAATGATTTCTAAACCTCCTTCGTTTTCTTTCACCTGAATCTAAAACTCATATTAATTATTTATGTAACACCATTGCTTAGACTATCACCCCCACGGTTTGTAGCCCATTGTAACAAAATTGTTTGCAAATATTTATAAAACTCTTTATAAATAGAATTTTTAGGATAACC
;        G-tRNA-Gln ==> start
TGAAAGCTAGTGATTTGTCACAAATGAATTTGAATCATTAAATGGAGCCAAAGACTCCGCTCTCAACC
;        G-tRNA-Gln ==> end
>Non-coding
CATT
;        G-tRNA-Cys ==> start
TGCCTTGTAGTATATACTTAAATTACCGTAAACTGCAACTTTACCAAAGCAATTGCCAAGGCATC
;        G-tRNA-Cys ==> end
>Non-coding
AAGACCTTATA
;        G-tRNA-Ile ==> start
AGTATCGCGCCGGAAGAACGGACTACTCTGATGAGGTAGATTATGGACCAAAACACCCCGATACTTCCA
;        G-tRNA-Ile ==> end
>Non-coding
TAAAT
;        G-tRNA-Val ==> start
TCAAAAAGTAGTATATAAATTACAATTCGCTTACACCGAATAAAAGGCACTACACCCTTTTTGAG
;        G-tRNA-Val ==> end
;        G-tRNA-Leu ==> start (overlap Val)
TAAAGTGGCAGAAAAGTGCTTCAGATTTAAGCTCTGACCAAGGAGACACCTCCCTTTACTA
;        G-tRNA-Leu ==> end
;        G-nd1 ==> start
ATCGTTCCACATACAATTTCAACCCTCATCACATACCTTTTAATCCTATTGGGAGTTGCATTTTTTACTCTCCTTGAACGTAAAGCTCTTGGGTATTTTCAAATCCGAAAAGGCCCAAATAAAGTTGGAGTTATGGGGATCCCTCAACCATTAGCAGATGCTCTAAAGCTCTTCGTGAAAGAGTGAGTAACACCAACCTCCTCAAATAACCTACCTTTCATCTTAACCCCAACTGTTATGTTAATTTTAGCACTTAGACTTTGACAGTTATTTCCATCCTTTATATCATCATCTCAAATAATTTTTGGTATGCTTCTATTCCTGTGTATTTCCTCCCTAGCTGTTTATACAACACTTATAACAGGCTGAGCCTCAAACTCTAAATATGCCCTTTTAGGGGCCATTCGAGCCATAGCTCAAACCATTTCTTATGAAGTTACAATAACATTAGTTATTATGTTTTATCTATTCTTAATAATACAAATAGATATAGTGACAATTCGCTTAACCAACTTTTCTATACCCACCATTACTCTTTCACTACCACTCGCTATCATATGAACTGCTGTCATTTTAGCAGAAACAAACCGAGCCCCATTTGACTTTGCCGAAGGAGAATCGGAACTGGTTTCCGGATTTAATGTTGAATACGGTGGAGCCGGCTTCGCCTTTCTTTTTATAGCTGAATACAGAAACATTTTGATAATAAGACTTCTCACTGCTTGTATACTAACTGGCACCCTCCTAATATCAACCCCAATGGCCATTGTGTTCTTATGGGCCCGAGCCACTTTCCCCCGATACCGATATGACCTATTAATAGCAATAGCTTGAAAATCCTTCCTTCCAGTTAGTTTAATAATTCTTCTAGCAGTCACCCCGCTAATATTTATTATAGTATAA
;        G-nd1 ==> end
>Non-coding
TCCCAATTAAAATCCA
;        G-tRNA-Gly ==> start
AATGCTGAGAGTACAACTAGTACAACTGCCTTCCAAGCAGGAAGTCCAAATACAGGTTAGCATAACTTCAGCATTA
;        G-tRNA-Gly ==> end
>Non-coding
TAAATCTGTTGTA
;        G-nd6 ==> start
ATTACACTTCTATTATTACTAACTGTTTGGATCTACTCAGTATTAAGAATAACTCTTCCAATATACCCGCTATCACTAGGCATAATAATTCTCCTCCTAGCTTTTATTACCTGCACCACCATAGCTACAATAAGCCCATGATATGCCTATATATTATTCTTTATTTTTATTGGCGGAATACTTGTTATATTTGCATATATTGCATCACTAACCCCCAACATAACTTTTACCATTAATAGCCAATTAATACCTTTTATTCTCACCTTAGTTACCATTTTTATCTTTAAAAATCTTAATTCTACCTCAAACTACCAAACAAGCCCAGACCTTAGGCTAAGAATTAATGATAGCACTCAAGCCTTAAGATTCCTATACTCAACTAGCGGTCAAGAATGCATTATTTTTTTAGCCTGTATCCTATTATTTACCATAGTAGTAAGAGTAAAATTGTGTAAGCCCAAAAGTGGAGCTTTACGCCCATACAACTAA
;        G-nd6 ==> end
>Non-coding
CTTAAATTTACTCAAACATAAAATAAATAAATAAACCATAAATAT
;        G-nd4(Complement) ==> end
TTAGCAAAACCCTATCAAAAACACTCTCGTCCCCCAAAGAGGTGCTACTAATATAAAACACACTAAATAACAAACAAACTCTTCCAACATAACCCCACTTCGCACCCACAGCGAACATTGACCATGTTGTGTAGAAGAATATACATACCAAGAATATAATCCACTCAAAAAAGTCATAACCCCAGTGAAAAAAGCAAAAACAATAGAATATCTTAAGACAGAAATTCCAAGCATTAATTCTCCCCATAAATTTAAAGATGGTGGAGCAGCTATATTAATAGCACACATTAAAAACCAACACAAAGCAATTCCAGGAACTATAACCAACCCACCCTTTACTAAATATAACCTTCGAGTGTGGTAGCACTTATAAGTCTCACTGGaCCAAAAAAACATTCCAGAAGAACACAGCCCATGAGCAATCATCATAATTAAACAACCCAACCACCCTCAATCTGTGTTTGAATACACACCCCCCAAAACCAAACTTATATGCCCAACAGAAGAGTAAGCCACCAATGCCTTTACGTCACTCTGAGTAAAACAAACCATTCTAGCAATTACACCACCCCTAAGCCCAACACAAAAAACTACCCTAATTGATAAAGAACTAAATAAACCCAACCTACAAAAAAACCGAACCAACCCATAGCCCCCCAACTTCAACAAAACACCAGCCAAGATTATAGACCCAGCCACAGGCGCCTCAACATGAGCCTTTGGCAACCACAAATGAAACCCATAAATGGGTAACTTCACCAAAAAAGCCAAAGAAGCACAAATATCCACCAACCACCTATGGCCAAAACCCCCACAATCTAACCCCCAAAATACAGATCCCTCCTCCACAAAAACCAAAATAATCAAAATTAATAGTGGTAAAGAAGCACTAACAGTATAAAGTATTATATATTTACCGGCTTGTAATCGTTCCGGCTGATATCCCCACCCTAAAATAATTAACAAAATAGGGATAAGCCTAAACTCAAACAAAACATAAAAAATCAATAGAGACCCAACCCTAAAGGAAAAAATAAGTACTACAGTTAAAGTCAAAACTATAAAAACAAACCTAACAGGCTTATTACCTCCCTTCTTAATATCCCGCACACTAGCCAACATACTCAACCCCGAAATCAAAATAGTCAAAGATACGAGCCTAAAAGAAAAATTGTCTATCACCAATAAGTCCCCCCAACAACTTACTAACCTAAACGGGCTAAACCACATTTCAAGACTTAAAATAAACATAAAAGCACACCCTCAAACAAACCTCCACCAAAACACTCCCAACCTAATTATGCCAACCCCAACAACAAAAATCCCAACTGTCAATAAACTAAAAAT
;        G-nd4(Complement) ==> start
;        G-nd4L(Complement) ==> end (overlap nd4)
GACCCAAAACTAACCCTCTAACGTAATCACTACCAGTACTACGAATCAATGAAACTAACACACTTAACCCCAATGCTGCTTCACATACCCCAAAAGCCAAAAACACTAAACAAACACTATTTAACCTTCTTAACAAATAAACCACACCAAACATTATAACATAAATCCCTAAAGTAAAAACCTCTATACTCAACAAAACCCCAAAAAGTCTTTTTCGTTGACCAATCAAACAAACACCCCCAACCAAGACCCCAATAACCCCAACACCCACAACAGGAAAAACTCACAC
;        G-nd4L(Complement) ==> start
>Non-coding
CTA
;        G-atp8(Complement) ==> end
TTAACTCAACTTGTTTTGTTTATTTGAACTAAGCTTCTTACCAAATCCCCACTTCACTACAAAATTTCCAACACCCATAACAGTTCTACCAATCTTACTTTTATATATAATCTTATACTCGGTCACAACCCCCCATCAAATAATAACTATAAATAAAATCACACAAACCAATAAAATTCCAAAAACCAAAATCCAAGATATAGGGCTTAACTGAGGCAT
;        G-atp8(Complement) ==> start
;        G-tRNA-Asp(Complement) ==> end
AAAAAGAATACCAAATTTAGGCAACATGAACTTGACAAATTCAGGTTATATTTTAACTAATTCTTTTTT
;        G-tRNA-Asp(Complement) ==> start
>Non-coding
ATAAAC
;        G-Atp6(Complement) ==> end
CTAATGTGCTTGTAATAAAGGATGATCAGAAGAATACAACCCAACTAACAGAACAAACACATAAGCCTGCAAAAACCTTACAGCAAACTCAAAAATTACATATCCCCACATTACCAAACCCCCAAACAAAACCCCAACCAATCTTGCCCCACAAAAAAATTCCGCCACATATCCGCCAATAACATGTAATATAAGATGCCCCATAGTAATGTTTGCAGCCAATCGAACCCCCAAAGTAATCGGGCGAATCAAAATCCTAATACTTTCAATCAACACAAGCAACGGAACCAGCCCCATTGGCCTTCCCGTAGGAACTAACTGACCAGCACTGTACCCCCAAGAAAAAAACCAACCCCTAAAAATCAAACAAAACCAAACCACCATAGCTAACACAAAGGTTAAAGACAAGTGCCTAGTTGGTCTAAATACATCAGGCACTATCCCAGAAATATTTACAAAAAAAaTAACCATAAACAACGAAACCTGCCCTAAAGCAAATCCCCCAAAATACTTCCCTGAACAAGTCTTTACCAACCCAAAAATTAGCTCACCCAATAAAgAAAAATTCACTCTTAACCTAGAAACCCCCACCCAAAACTGAACCAAACAAACTAACAACCTAACAAAACCTCTTAACCAAATAAGCCCCCAAACCCTAAAACCATAACTCAACCCAGCATCTAAAGATGAAAAAATATCTATTAACAT
;        G-Atp6(Complement) ==> start
>Non-coding
TACTTTCAACAGCACAATTCAGCCCTACCTAACTATAT
;        G-cox3(Complement) ==> end
CTAAGAACCCCATCAATAAATGCACAAATACAAAAAAATCCAAACAACATCTACAAAGTGTCAATACCAAGCAGCAGCTTCAAACCCAAAATGATGAGAAACAGAAAAATGATACAAATAGCACCGAACTGTGCATACTACTAAAAAAATTCTCCCAATTAACACATGCAACCCGTGAAACCCAGTCATCACAAAAAAAGTAGAACCATACACCCCATCTGCCACCCTAAAAGAAACCTCCTGATATTCTCCCCACTGAAGAACCGTAAAATATAGCCCTAATAAAACTGTTAACCCCAAACCATACAAAGCCTCTTCTCGCTTTCCACTCATCAACCCATGATGGGCCCAAGTAACCCTCACACCAGAACCTAACAACACAGCCGTATTTAATAAAGGGACCTTAAAAGGATTCAATGGCAAAATACCAACAGGAGGCCAAACACAACCCAACTCCACAGTCGGAACAAGCCTTCTATGAAAAAACCCCCAAAAAAAaGCaAAAAAAAAACAAACCTCGGAAAAAATAAATAAAACTATACCCCAACGAAGATTTCCACCAACTCAACTAGTGTGATAACCTTGATAAGTCCCCTCACGAATTACATCACGCCACCACTGCACCATAGTTAAAACAATTACCATAATACCAATTAATATCAACCCCATACCCTTTCCATGAAACCACCTTACCAAACCTACAGTTAAAAATAATGCCCCTCCCGCCGCAGTAAAAGGCCATGGACTAAACTCAACCAAATGAAAAGGATTACGTAGCAT
;        G-cox3(Complement) ==> start
>Non-coding
TATCCACTGTTAACAAACCAAACCAACCTC
