# Supplementary material for: Evaluating the utility of the female-specific mitochondrial f-orf gene for population genetic, phylogeographic and systematic studies in freshwater mussels (Bivalvia: Unionida)
Source: PeerJ. 2018 Jun 13;6:e5007. doi: 10.7717/peerj.5007 (PMC6004104; doi:10.7717/peerj.5007)
Supplement: Supplemental Information 1 — Lampsilis spp. F and M mtDNAs. [file peerj-06-5007-s003.zip › mtDNA_sequences/MLampsilis_powelliH2613g.txt]

Lampsilis powelli M H2613g
;        G-cox1(Complement) ==> end (POLYADENYLATION FOR TERMINATION)
ACGCTATTACCCCAATAACAGCTTGACCATATGAATGAAAACCTCCCGGGAACATTGTATCTTGCCACTCCAAAGACACCCTTAATGCCCCACCAAACACAACTCCACGACAACTAATAAAAGACTCTATCAAACAACAAAAAAaCCAAAACACAGAAACCACAGACAAGAGCGACCCTCAAGAAGACACAGCATTTCACATCAAGTACACCCCAGCATAATCAGAACACCGTCGTGGTATACCAGCAAGGCCCAAAAAGTGTTGAGGAAAAAACGTAAAATTAACACCAATAAATATCAAATAAAACTGAACCTTAAGCCAAACAGGATGCAAAGTCACTCCAACTATTAATGGATACCAATAACAAAATCCAGAAAACAACCCAAAAACAGCCCCCATTCTAAGTACATAATGAAAATGTGCAGTCACATAATAGGTATCATGTAATACCACATCCAAAGAAGAATTAGACAAAACAACCCCAGTAATACCACCCAAAGTAAACAAAAAAACAAACCCTAACGCTCACATTATAGCAGGCTCAAACTTAATTACAGACCCACTAATAGTCCTTAACCAACTAAATACTTTAATTCCAGTTGGGATAGCAATAACTATAGTAGCCCCAGTAAAGTAAGCACGAGTATCCACATCTAAACCAACCGTAAACATATGATGCCCCCACACAACAAAACCCATAATCCCAATAGTCATAATAGCATAGATTATCCCCAAATGACCAAAAACAACCTTCTTCCCAGAGTAGTACAAAAGCACATGAGAAACAACCCCAAAAGCAGGAAGAATAATAATATACACCTCAGGATGCCCAAAAAACCAAAACAAATGTATAAAAAGAATTGGATCTCCCCCCCCTGACGGGTCGAAAAATGAAGTATTAAAATTACGATCAGTTAACAACATTGTAATAGCACCAGCCAAAACAGGAAAAGATAACAATACCAAACCTGCAGTACATAAAACAGATCACACAAATAAACTTATACGCTCCAGATACAAAATACCAACACGTATATTTAAAATAGTAACAATAAAATTCAAAGAACCTATAATAGAAGAAGCACCAGCTAAGTGCAAAGAAAAAATCAAAACATCAACACAAACCCCAGAATGATAAACCTTATTAGACAATGGTGGATAGATAGTCCACCCAGTGCCACACCCGCTCTCCACAACTATAGACCACCCAATCAACAACCCAGAACCCACCAAAAGTCAAAAACTTACATTATTCAAACGAGGGAAAGACATATCTGGTCTCCCCAACATAATTGGCACAAGCCAATTCCCAAAACCACCCATCATAGCAGGTATAACCAAAAAAAAGATCATAATAAATGCATGGGAAGTCACAATCGAGTAATACAATTGATCATCGCGCATTATACCCCCAGGATGACCCAACTCAATCCGAATTAAAATGCTTAAAGATAACCCCACCAACCCCCATCAAACAGAAGATATTATATAAAGAGTCCCAATATCTTTATGATTAGTAGAAAATATCCAACGCAC
;        G-cox1(Complement) ==> start
>Non-coding
TACATTAAAACAATTAAATCTCTTAAATAAAATAAAACCTTCTTACACAATA
;        G-cox2(Complement) ==> end
CTACTTCTTAGAGTAATACTCCACTATAGCCTTATAAAATACTTCACTACTACGAGCAACCTGTATAACAACCCACTGTTTAGTTTCATTATCCCTAAAAGAACTTATACAATTTATTCACGCGTCAAAAACAACAAAAGGAAGATTCGCCACAAGACAGGTCAGCCTTCAAACCTTTTTGGTCAACCAAACAAAAGCTATTACAGGGCTAGTTACAGAAAAATGAATAATAGAAAAAGCTTTACCCCCTAACCAAACAATTGCACTTGTAGAAGCATCAACAGGATCAGACAAAAACCACACAAACCATACAACCAAAGAATAGGTAGTGTTTAAGGCTCAAGTAGTCAAACTAAACGTCGATTCAAAAACAAATTTAACTGGTCAATAAATACCAAATTTTAACAAGTAAAACCACCACTTAAAGTACAGTTCAACTACAAAATAAGTACCGCGAAATATACTATAAAAAACTCAATAAATCTTATCCCCGATAAACACTAAACACCTACGATTTCGGTTTCCAAAACCCCTTGAAGCATTTATATTAATATTATGGTTACCTATAATCCATTCACCAAAAACCTTAGAAGATACAGCCTCCACACAAACAGGCATAAACGAATGATTAACCCCACACAACTCTCTACACTGCCCATAAAATACACCAGGATACAAGAAACACAAACCAACCTGATTAGTCCGTCCAGGAACCCCATCAGCTTTAATTCTTGCAGAAGGAATAGCCCAAGAGTGTACAACATCGTCAGAAGTGATTAACCCACGTATTTGCAACAAACAAGAAACAACACATCGATTATCCACCTCCAACATACGATAGCTACCACCCTCAATTAAAGAATCATTAGCTATATAAGAATCATACCCATACTGCCTTCCACGAAAATCTTTATACTCATACCTCCAATACCACTGATGACCAATAACTTTGACAGTAACCTCAGGGATATCAATTTCATCTATCAGATAAAGCAACTTAATTCTTGGTAACCCTAAAGCCAACAAAAGAAGAAATGGTGCCAAAGTTCACACAACCTCCAACCACTGTTTCTCCAAATAAATTCGGCCAGAAAAACTACCTAACAAAACTTTAAATATCCTAAACCTCACAAATCTAAAAACAACTACAAGAATAAGCATCGCATAGTCATGCAAACCATACATTTCTGCCCCAAGAACACTAACACCTTCTTGCAACCCAAACTGACCTCAAAAGCTCAT
;        G-cox2(Complement) ==> start
>Non-coding
TTTTTA
;        G-nd3(Complement) ==> end
CTAACACCTTCACTCCAAAATACCCTCCACCATCTCAAATAAAACCCCGACCAACAAAACTACTAAAAACCCAACAAAACCCAAAATCCCACCAATATTCCCCCCTAACCCATCCAACCTCAACCAAAACACAGAAGGCATCATTAAAACAGTTTCAAAGTCAAAAACAACAAAAACAACTATAAGACCAAAAAACCGCAAAGAAAACCCAACACGCGAAGACCCAAACGGATCAAACCCACACTCATAAGGGCTACTTAAATCGTACAAACACCCACCATAAAACCTATAAACCCAACCCACAAAAAACACCAAAGAAACAATAGTCAACCTACACAAAACTGCAACTATCAT
;        G-nd3(Complement) ==> start
>Non-coding
ACTTTTATTTTTTGTACCAAAAAATTTCTGTTTACCACTTTCACTAAAGATTTCTCAAAACTAAAATCCACTAATCAAAACCACTTATTAT
;        G-tRNA-Ala ==> start
GGTTGTGTACTTTATACCAAAAGATCTAACTTGCACTTAGAAATAGGACGACACCCACAACCC
;        G-tRNA-Ala ==> end
>Non-coding
AAATAACA
;        G-tRNA-Ser1 ==> start
AAGAAGATCAGGTATACTATATCTGCCTTGAAAACAGAGAACAGGACGTTCAACTCGTCCATCTTCTTA
;        G-tRNA-Ser1 ==> end
>Non-coding
TATTTTTAATCA
;        G-tRNA-Ser2 ==> start
GAGAAGTGGCAGACCAATCTATGGCTTCTAACCACTAGAAAAAGAGGTTCAACTCCTTTTGCTTCTCC
;        G-tRNA-Ser2 ==> end
>Non-coding
ACCCAAAACCGA
;        G-tRNA-Glu ==> start
GTCAGTTTAGTGTAACAAACTACGTCGGATTTTCAAACCGAAAATGCTAAATTAAATGCAACTGACCC
;        G-tRNA-Glu ==> end
>Non-coding
ACGAAAACTCAATTCTTT
;        G-nd2 ==> start
ATTTATAGATTACTAACAAGAAGTTTACTTGCTATAACGTCGAAAAACATGCTATTTGTATGAATAATAATAGAGTTAAACACACTATCTTTCATCCCAATTATTATGACCACTCACAACACTACTGAGACAGAAACCTCCGTCAAATACTTGATCCCACAATCCCTAAGGTCAAATTTATTCTTGGTTTCATCTTTTTTAGCACACACTAGAGTTCCATCAAGACCATTAGCAAGCGTTGCTCTATTACTAAAAATAGGAAGCGCACCTATTCATACATGATTCCCAACAGTAATAAGCTCAATTAATCCAATAGCAGGATTCATCATACTTACTTGGCAAAAATTAATACCACTATCACTATTAACAATTCACGAATTAACGTACACTCCCGTAGTTGTTACCTCGGCAATAGTGAGAGCTTTATGGGGAAGAATCGCAGGATTAAACCAAACAAACCTCATGACCCTAATATCATTCTCCTCAATCAATCATTTAGGGTGACTATTGATAAGATCAACACTCGACCTAACCTTGACCATTAACTACCTAAGTGCATACACGCTAACACTTACCCCAATTTACTTGTTCACACAAATACACATAACAAAAACACACAGCAAATTTATAACATCATTAACGGCTAATAACCATTACCAACTAATATTAACACTAACACTTCTATCAATCGGAGGAATACCTCCAATAGCAATATTTGGAGTAAAACTCCCTATCATGATCGCTATCCTAACAAACTCACTCCCAATCACCCTAATACCTCTCATCTTAGGGACCTCAATTAGACTATACTTCTACCTATCCTTCACCTTGACAATAATACTTACACCTAAAACAGCACCTAAACAACCGTTAACAGAAACACCTTTACTCAAAACAGTATACACACTACTACTAGTATCTCAAATCTTATGGCTACCACTCACAGCAACATACTATATAAGATAA
;        G-nd2 ==> end
;        G-tRNA-Met ==> start (Overlap nd2)
GCTAAACTCAAGCTAGTGGGCTCATAACCCAAAAATGATAAAATCTCTTATTA
;        G-tRNA-Met ==> end
>Non-coding
TAACCAATTTAGCAACA
;        G-tRNA-Trp ==> start
AGGGACTTAAGTTAACTAAAAAAACTAATAGCCTTCAAAGCTTTAATTGGTATAATCCAGCCCCTA
;        G-tRNA-Trp ==> end
>Non-coding
TCCAATCAT
;        G-tRNA-R ==> start
AAGAAGAAAGCTAAAAAGCAATACGGTTTCGACCCGTAACCAGAAGTTAATTATAATTCTCTTCTTT
;        G-tRNA-R ==> end
;        G-rRNA-12S ==> start
TTGTACACTTCGCTCTGATGGAAAGTTAGTTTTAGTTATTAAACTTCATATGGTAACTAATGTTTATTGTGATCAACTTTCGATTTAAATAAACCGTTAAAAATGGTTTATTTACACTAAATCTAAAGAAGGAGGGCTTTAAACCTCAAGGCTTGTGCCCACAACACCAATGAATTATATTATCTAAGTTAGGAAACTAAGCCATAGAAATAACCAATAAAAGTGACTAATAAGGTGCCAGCAGTCGCGGTTAGACCTTAGCTTTAAGCTAACTACTTCAAACTTACTAGAGAATCACTATTTATCAAGATCATAATCGCAAAGATGTAAGTAAAATTTAATCCTTAGCTCACACCCTAACGGATCTCACAATGCGCCTCAACAAACCACACCAACGAAACAGGGATTAGATACCCCATTATCGAGTGGCCCAACCAACAAACACTAAAAACGAAAGTTTAAAAATTAAAGAGCGTGGCGGTGTTCCACACCATATTAGGGGATCCTGTGGCTTAATTCGATAATCCACGAACATCAAAGCTTTATTAGTAATTACCAGCTTGCGTATGGCCGTTTATGTCTTTGCACAAAACATTAAAAAAAGGCATCAGAATTAACAATTCCACAATACAGGTGACACACAGCCTATATAAAGCAGCTAATGGGATACAAATAACTATTATTACCCCAAGTAGATTGACACCTCTACACTAAAGGAGGACTTAAAAGTAAGGTCACAACACTACTATGGCCTGAATAAGACATGGAACGCGTACAAATCGCCCGTCACTCCTGCTATTAACCCAGGATAAGTCGTAACACAGTGGGGGCAACGGAAGTTGCCCCTGACC
;        G-rRNA-12S ==> end
;        G-tRNA-Lys ==> start
TTCTCGATGGCCGAGACACTCAGGCATTAAGCTTTTAACTTAACCAACAGTACAATACTTCGAGAAC
;        G-tRNA-Lys ==> end
>Non-coding
AA
;        G-tRNA-Thr ==> start
AGCCTCCAGAAGCTTCCTAAATGCAGCGGTCTTGTAAACCGCAGAAGGTGAACTTACACCCAGAGGCTA
;        G-tRNA-Thr ==> end
>Non-coding
AGGCAAGATAAAATA
;        G-tRNA-Tyr ==> start
AGCAAAAGTGGCCGAACCTAGGCAAAAGACTGTAAATCTTTCAATGGTCATAAGCCCGTTGCAATAGCTT
;        G-tRNA-Tyr ==> end
;        G-rRNA-16S ==> start
TATGATTTATTTTGATGAACTTAAATATTTGAAATCACTCACCAGAATTAGTATTACCTAACAATCTCATTCCAATCAACATTCATATCTGCAAAGGATACTACCAATTAACTATAAGAAAAAATAAATCCCTCTACCTTTTGCGTCATGTAGTTGCAACATGTAACAATTAACACCTGTTTCCCGAAAAATGGAGAGCTACTAATAACAACTAACCACTCTTAATGTTTCAATATTAAGAAACAGCTACTAGTAGCAGCAAAATACCATACGAGCCATTTGATAGCTGGTTGTTCCTAAAAGATATATAAGTGTCCTATTACAGAGAAATTACCAACATACCCACCTGTAATGGAAACTTAAGTGGGGACAAGCCCGTTTAAGCCTGATAGAAGTGAATTTAAAATAGTATCCAGGAAAAGGCCTAAAAACAGCCAAAAATACCCGTTAAAGGGAACGAACAACCTTAAAAACCTAATACCAAATAAATCAACTCCTCACTAATAAGGAACCTTATAAGCTAACCTTAATCTGTAATGAACCGGCAATTATTAGTATCACAAATAAGTAACACAGTAAGAACAGTAATAAAAAACACTTCAACAAAACTACCGTTAACAATCAAATCGTGAGTAATGAACTCGGCAAATAATCTCTCTGCCTGTTTACCAAAAACATCGTCTTCTGAGCTAACACCACATAGAAGATACCGCCTGCCCAATGACACAGTTAAATGGCCGCGTTAGCGTGAGCGTGCTAAGGTAGCGTAATAATTAGCTTCCTAATTAGGAGCCAGTGAATGGCAAGACAAAGAGAAACTCTATCGCTTACGTTTAGAGAATTTTCCAATTAAGTGAAAAGGCTTAAATAAAAGAGAAAGACAAAAAGACCCCGCGGAACTTCCTGAACCTTTACCTCAATAACACAGAATATTAAAGATAACCAGGTTGGTTGGGGCAACCATGGAATAACTTCAACTTCCAACTTATACAGTAAATTATACAAAACTTGATACGGACCACAATCGCAGTTACCCCGGGGATAACAGCGTAATCCAGTTTAAGAGTACGCATCAAAAACTGGGTTTGCGACCTCGATGTTGGCTTAGGGAATGCAACTTGGCGCAGCCGCTAAGTTACCTGCCAGTCTGTTCGACTGCAAACACCCTACATGAGCTGAGTTAAGACCGGCGAGAGCTAGGTTGGACTCTATCTTCTCCAACAAAAGTAGTCTCTTTGTTGTACGAAAGGACCCAAAGAGCCACACTAACAAGTGCCATTAAACCTTACTAATAGATAGTCTATCATTTATACACTACACAAC
;        G-rRNA-16S ==> end
;        G-tRNA-Leu ==> start
TGCAAGTTAGTATAACACTAATACCTTTAACTTAGGATTAAAAACAAAAGAAAATCTTTACTTGCTAC
;        G-tRNA-Leu ==> end
;        G-tRNA-Asn ==> start
AGGGTAAAAGCTTTACATATAGCAACTAACTGTTAACTAGTAGACAGCAACCTTCTCGCTTACCCTACC
;        G-tRNA-Asn ==> end
;        G-tRNA-Pro ==> start
CAAAAAGTAGTTTAAAGGAAAACGAAGGCCTTGGGAGCCTTAGATTTATTCGCTGTTAACTTTTTGA
;        G-tRNA-Pro ==> end
;        G-Cytb ==> start
GTGTTCAACCTAAAACCCGAGCCATTCCGCAAATCAAACCCTATAATAAACTTAACAAACAATCTAATTTATGACCTACCAGCCCCTGTAAACCTATCAATTTTATGGAATAGTGGATCTCTACTGGGTTTATGTCTAATAATCCAGATTTTGACTGGGATTTTTTTGGCAATTCATTACAGCCCAAACACAGAATATGCTTTCTACTCTGTAGTACATATTATACGAGATGTAAATTTCGGGTGAATCTTACGAAACACACATATAACGGGAGCATCACTATTCTTTATATGCGCATACACACACATTGGCCGAGGTATTTACTACGGCTCCTACTTACGTTCAATGGTATGAACCTCTGGAACAAGACTTCTACTGTCCCTAATGGCAACAGCCTTCTTAGGGTACGTACTTCCATGAGGACAAATGTCGTACTGAGGAGCAACAGTAATCACTAACCTGCTATCAGCCATCCCAAAATTAGGGGACTCTTTAGTAAGATGAGTTTGGGGCGGTTTTACTGTTTCGAACTCCACACTGAACCGATTCTTCGTCTTTCACTTTATCCTCCCATTTGTAATGCTGGCTTTGACAGCTATGCACCTCGCATTCTTACATGATAATGGGTCCAACAATCCGCTAGGGCTAAGAAGAAGTATAAATATTATCCCATTCCACCCATTTTTCATGTTAAAAGATATTGTAGGATTTGTAGTCTTATTCGCATGTGTTACATTTGTTTCTTTGTTATGCCCACTTCTAGTGTATGACCCACAAAACTTTATCAAAGCCAACCCTATATCAACACCAGTTCATATTCAACCGGAATGGTACTTCTTATTTGCATACGCTATTTTACGGGCCATCCCTAACAAGCTAGGGGGAGTTTTAGCTATAACACTAGCGATCACGGTACTGTACATAATACCAACCCTACATCGTAACATTATAGTAGGAATAAGGTTTTACCCAGCAAGTCAAATCATATTTTGGGTTTTCCTAAACTCTTTCTTAATCCTCACATGGTTAGGGAGAGCACCAACAGAGACACCATTTACAGAAATCAGACAACTAATAACACTACTTTACTTTTTCTTAATTATTTCCATTCCCGCACTAGGAAAACCATGGGATACAGTAATCTTCCAAAATGACCCTCATATAAATGCTACAAACAAGACAGAGTAG
;        G-cytb ==> end
;        G-tRNA-Phe ==> start (OVERLAP CYTB)
CTTACCTCACACAAAGCATAACACTGAAAATGTTAAGACAGTTTATTAACTCTCTTTCAC
;        G-tRNA-Phe ==> end
>Non-coding
ATTACTCATCAA
;        G-nd5(Complement) ==> end
CTAAAAAATCTTTTTATAAAGGTTAAGGCAAAAGAAACATAAAAAAACAACCACCAGACCAAATCGCACAAGAACCAAAATACTAACACGCTCTAAAACCCAAACCCACACCCTTAACACCCTAAACCTCCTAAATACATTATTTAGTACTTCAACCCACCCTAACTCAAGAACTTGAACCGACTTTACCCTACCTTCAAGCCAAAACCCAGGTACATAACCAAACAAGTGCTTTAAAAACCACATACTCCTCAGAAACAAATAAAAATTATTTAACTTATAACTCACACTATAGTTTTTATCAACCCCAACCGCAAACCAATAGACAGCGGACACAACACCACCAACTCTTGTTATTAAAAGTAACACCATCTTTAAGTTAAATCTGGTAACAAAAACATCACACGACTCAACCAAGATCCTTTGTCTAAAGTACCCAAAAAAGACCCTATACACCGCTAATGGGTAAATTGACACCATAGACCAACTACTACGACTCATAAATTGGGAATAACACCCCCCACAAGCCCCAAACACAACTCACAATAAAACTCACGTTGAGTAAAAACACCTAACTATAGCTCCCACCACTAAAATCAAAAGCTCAAAGACACCCCCAAATGTCAAAATAGACCTTTCCAAGATAATATGTTTAGAGTAAAATCCACCTAAGTAAGGTAACCCACAAAGGGACCTGAACCCAACCACCGAACAAGAAGTAAGTACAGGTGAACTCGCCCACCCAATCCCACATAACTGGCGAGTATCTTGCAAATAAAACCCACTGTAATAAATATAAAACCCAACACACAAAAATAGCAAAGACTTAAAAACAGCATGCCTAAGTATGTGAAAGACCCTAAACACAGGGTACCCAAGACCCAAAACATAAACCATAAACCCCAAATGTCTCAGAGTAGACAAAGCAACCAACTTTTTAATATCGAACTCAAAACAAGACATAAAACTAGCCATTAACAAAGTTAAACACCCAATCTTTCTTAAAACAAGTAACAATCCATCAACAACACTTAAAAGTGGGTAATATCGAAACAATAAATAAACCCCAGCAACAACCAAAGTAGAGGAGTGAACCAAAGCAGAAATAGGTGTAGGAGCTGCTATCGCAGCTGGCAACCAGACAGAAAACGGGAATTGAGCCCTTTTAGTTATAGAAGCCATCACTAATGATACCCTCATCATCCTCACTAATCTATTAACCTTTAACCTGTCTGTGCCATCACCACTACCACCCCAGCCCACCAACTCCAACCTTAAACCAATAGAAACCAACAAAAAAACGTCCCCTACACGATTAATTAGCACAGTAATTATCCCAACACTCACACATCTTTTACCTTGGTAATGAATCACTAATAAAAAAGAAATTACCCCCAAAAGATCCCAACCAACCAACAAAAACACTAGATAGGGGATAAAAATTAAAACATTTATCACCAAAACAAAAGATACAGTCAAATAGGAAAAACTACTAATATCCTTATCTTCTCCTATGTAACTAACTCTAAAAATAAACACACAACCACCAATCAAACACACCAAAGAAGAGAAAAGAACTCTAAGCAAGTCAAATACAATCAACACTACGCATCAAAGTCCTAACAGACCAAAAAACTCTCACTCAATAATCACCAAGTCGGAATTTCCTAATACCAACCGTCCAAATATTATAGTCATCATTAAGAGAAGTCTTACCACTAAAAAGAAAACCCCTCACCTTAAAAGCCTAATAGAGGGGTAATGACCCACTTCCGAATTAACTTTATTTCACACCAT
;        G-nd5(Complement) ==> start
>Non-coding
TACTTCAGTTCTCCCACCTTTTTTGACTATTGTACTACTCATATCTACGC
;        G-tRNA-His(Complement) ==> end
AGCAAAGGGCTACCTACACCATCTCTAGGACCACAACCCAGTATCTTTTCATTCATTAAACTACTTTGC
;        G-tRNA-His(Complement) ==> start
>Non-coding(TV-LOOP)
GTCTCTATTACCCATTATCAATTCACTTTAACCACTCACACCCCAAACATCATCTTCCTGCCCATTGTAAAATTTTTGTTTAAAAAGTTACAACATTTAAGTTGCAAACTAAATTTTCTAATTTACCAAACAGGTGGT
;        G-tRNA-Gln ==> start
TGAAGGCTAGTGTAACTTACCTGCACATATAAATTTGAATTATACAGTGGAAATAATACCCCACCTTCAT
;        G-tRNA-Gln ==> end
>Non-coding
TCATAAACC
;        G-tRNA-Cys ==> start
AAACCCTGTAGTATATGAATCCTTAATACGATAAACTGCAACTTTATTAAAGCTATTAAGCCGGGGTTTA
;        G-tRNA-Cys ==> end
>Non-coding
TACTT
;        G-tRNA-Ile ==> start
AGTGTCACGCCAGCATGAAAGGGTTACCTTGATGAAGTAAAATATAAGAATTTTTCTTTGACACTC
;        G-tRNA-Ile ==> end
>Non-coding
TTAACCGTATAGGCTATTAATTTACCTCAA
;        G-tRNA-Val ==> start
TAGATGGTAGTATAACTAATACTTTTTGTTTACACCAAAAAATTGGCTCTGCCTCATCTACA
;        G-tRNA-Val ==> end
>Non-coding
TATTTATAGCTTACA
;        G-tRNA-Leu ==> start
AGGGGAATGGCAGAAAAGTGCCTTAGCCCTAAGACCTAACAATGAGGCAACTGCCTCTTCCCCCA
;        G-tRNA-Leu ==> end
>Non-coding
CAACCACTTAAG
;        G-nd1 ==> start
ATACTAATCTCAATTATTCAGCTAATACCTAACCTATTATTTAGCATCATCGCCATGACTTTTTTAACCTTGTTAGAGCGAAAATCTCTAGCCTTCATACAACTTCGCAAAGGGCCAAATAAATCCGCAATAACCGGATTAGCCCAACCTATAGCAGATGCTTTAAAACTTGTAACGAAAACCATAATAACACCAAAAACATCAAACACAATCTTAACCTACTTAGCCCCTATCACTTCCTTTACTTTATCGCTCACCGTATGATACTTGTACCCTACTCCTCATCTAGTAAACCATAAGTCACTCAGATTACTTTTACTTATTTGCATTCTAGCGACAAAGTCCTATAGGGTTATTCTAGCAGGATGAGGTACCAACTCAAAGTATGCCCTCATCGGAGCCATACGAATTATAGCACAAAGAATCTCCTATGAAGTCCCTATAATCTTAACATTAATTTTCTTTAGGGTCATTAGACATACCTTAGATTTAGCAGCCATAAACGAAGAGTCGCACTTAACCTTCAAATGAAGACTCATAATCCCGATGACTATAGTGTGATTAACAATTATATTGGCAGAGACTAACCGAACTCCGTTTGATTTCTCAGAAGGAGAGTCAGAGTTAGTCTCAGGGTTTAATGTGGAATACTCTGGAACGAAGTTTACTGCACTTATCATAGGAGAATATTTAGACATTCTTTTCATAAGACTCCTCTCAAGTGTCTTGCTAGCAAATTCCCTTAGGGTATCCTTCCTCATTACTTCACTATTTCTACTAATTCGTGGTAGAGCACCACGATACCGATACGACCTAATAATGTACACAGCATGGAAAGTTCTAATCCCTATAACATTGAGCTTCATCTTAATAATCACCATAATCTTATTTGCTTTAAGTTAA
;        G-nd1 ==> end
>Non-coding
TAAACACCCTAAAAGTATAACCAA
;        G-tRNA-Gly ==> start
ATGCTGAGAGTATTCACCTGGTACAATTGCCTTCCAAGCACATAAGTCCTCAAATGGTCAGCATA
;        G-tRNA-Gly ==> end
>Non-coding
CC
;        G-nd6 ==> start
ATAACTTTGTACTTCTTCATTTCTGCCACAGCAATGCTTTTATTTGATAGAAGACTCACGCCACACCCCTTAATTTTAACAATCAAAGTTATCTCTTTAAGTACCTGTCTCTGCATAACATTATCCACTTTCTCGTTATGGTATGCTTACATACTCTTTATAGTACTAGTAGGTGGAGTATTAATTTTATTTACATATACCTCCTCTCTGTCCCCTAACGCCATTTTCCACCTAAAGCCACAAACAAGTCAATTAGCATACAACTTATTTTTAACTGTCTTTTCCGCGTTACTCTTAACCCCAACTCCAATAATTATTAATACACATAACCAATACCAACACCCAACTGACCTGATTTTTTTCTTTTTTTCAGAAAGCAGAAGATTTTTACTTTTCATGGCATGCACTTTAGCATTGTCAATAACAGTGGTAACAACTATCCTAAAGAACGACAAAAAAGCTATACGATCATCCTAG
;        G-nd6 ==> end
>Non-coding
ACATTTCATCAAGTAAAAAATACTTTAATATAAAA
;        G-nd4(Complement) ==> end
CTATACGCACTTTAAAGTAAACGATAACCCAACCAAAAAGAAGGTAATAGGTAAACAGACAATTCTATTTACATAAACCCTTGAAACCACAAGCGATGATGGATAAACTCAGAAAGGGTAACCTCCAACTTGTGTACCGCAATAAAAAAATCACGAATAAGCACAAGACAAAACCCCTGACATCCCAATAAGAGCACCAAAAACTAACGAATACCTTATTAAAGAGATGTACAAAATAACCTCCCCACAAAAGTTTAATGACAATGGCACTCCTGCGTTAAACCCACATATAGCAACTAACCAGAAATTAATACCAAACAAACTACCAATCCCACCACGAATCACAAACAGCATTCGTGACCCATACAATTTACTTAAATTTCTAGCTAAAAAAAATATTCCACATGAACTCAACCCGTGAGCGACTATTAAAAAAAGCCTACCCCTTAAACTTAAATATCTGCCACACATCACCCCCCCTACTACTAAACTCATATGTCTAATAGAAGAGTAAGCGATTAGACTTTTAATGTCAACCTGAGTACAACAAACCACACTGGCTAAAACACCCCCCAAAATACACAGACAAATTACACAATTAAAAACAACACCACCAAAAACTGGTAAATATCACCTAAAACGAATTAAACCATACCCACCCAGCTTTAGTAGTACACCAGATAAAAGCATTGACCCACCAACTGGAGCTTCAGCATGAGCTTTAGGTAATCACAAATGTACACCATACACAGGAGACTTTACAAAAAAAGCTATACTTATTCTAAAGAACTCCAAAAATCTAGCCTGCACATTATCATTACTGTGACAGAAGAAAACAAATCTGCTAGTACCATAAAAAGCAAAAAGTTTCATAATATAAACCAACAAAGGTAACGACGCTGAAACCATATAAAGCACTATATGTTTACCAGCCTGCATCCGTTCTGGTTGATAACCTCAACAACAAACGATAAATAAAGTAGGAATTAGTCTACCCTCAAAAAAAACATAAAAAACAACAATAGAATCAACAGTAAAACAGAGTACTAAAACGACCGCTAACCCTATACCTGAAAATAAAAATCCCCACCCCACATCTTTACGAAATATATCATCTAAGCTAGCAACTAACCTCAAACTAACTACAACAACCAACAATCAAATAAGCCCACAAGAAACTTCATCATAACAAAATTTATCCCCAAAATCAAAATTACTCACCCTAATACTACTATACATTCTCAAAGACACCCACACTGCACTTACCATTAAACCCCAAATAACAATTACTCAGCTTAACCGCCTCCCATAACCCAAAAAATACCTCACTAAAATCACTATAACTATGAACCCCATTAAAAATAGCACAGAAAGCAT
;        G-nd4(Complement) ==> start
>Non-coding
CTTAT
;        G-nd4L(Complement) ==> end
CTATATAGCAGCAAGCACCACTCTCATGATATGATCATTGCCAGCCCTTTTAACAAGCATCACCATTAAAGATAAAGATACACACACCACACAAACCTCCAAACATAAAAAAACCAACCCGAAACCAACCAATATTTGTATACCACCCCAAAAAACGAAAAAACAATAAAACATAGTAAGCCCAAGAATTTCAAACCCAAGTAAAACCCCTAAAAGCCTATGGCGCTGAAATACAACACAAACCAAACCTAATAAAAGTATAAAACAACAAACAAAACCATCCACTCTACTCAA
;        G-nd4L(Complement) ==> start
;        G-MORF(Complement) ==> end (OVERLAP ND4L???)
CCTCTGAGTCACCTTTAGATTTTTCCTTAGTCACCTTTTCTTTTTTACTCTTCTTTTTACTTGGTTTCTTACTAACCTCTACCACACTATCAAGGTCAAGTTTTTCAATGGTAATTCCTTTCTTCTTAACGGTATTTTTAGTCCCACCAGCTTTACCCTTAAGAGTTTTCTTGTTTTTCTTAGTGTTCTCGGCATCCCCACTTGCCTCGTCATCAATAGCAGAACTAAGCCCAAATTCCTCTTTCTTCAGGGCACTTACACTTTTCTCAAGACCATACTCTTCCTCCTTTAGTTTATCCACTCTTTTCAGGAGTTCGAGTATCTCTGACTTTAACTCATCCACCTTATCATTAAAGTCAGATTCCTCTTTTTTTAAGATCTCGATTCTTTTTATGAGCTCAAATTGCTCCTTCTTTTTCTCTAGTTTAAATTCCTCCATTTTTAACTTGTCTAACTTCTTTTCAAATTCGAACTCTTCTTTTTTTAGTTTTTCTACTTTTTTACTAAGTTCAAACCTTTCTTTCTTTTTTTCAAGTTCTATTTCTATCATCTTTAGCTCATTCGCCTTTTTGTTTAATTGAGATTTTTCTTCCCTAATTTTTAGAATTATATTTTTCTTCTCACGCCTATCCTCAAAAACTTCACTCAAAACCAAAATGCCATTAATAAGCCCTCAAAACATAGCCCCAATAAAAAGAAACATCAATAAACTAATAATTGGGAAGTCTTTCAGGCAAAAGTCAAATCATCTTACTAGGTCCCATACTGTTTGTATAAGCAC
;        G-MORF(Complement) ==> start
;        G-tRNA-Asp(Complement) ==> end
AAGAGAGTGCTGCCTTAAAGTACAGCTTTTTAAGGTTGACAACCTTACGTCTTTAGGTTTCAAGACTAACCCCCT
;        G-tRNA-Asp(Complement) ==> start
>Non-coding
ATATAACTACACACTAAACTACCATAAATCGT
;        G-Atp8(Complement) ==> end
TTACGACTTTCACCCAAAAAGTCGATAACTAAAAACTTTATCTCTACCTGATGGAATTCCTGTATAATACACCATAACCCTATTACCTCACCAAACTTTAACGCCAATGCAAATAATTATTACCAACATAAAAAACgAAACCAATACTCAAGAGATAGGTCTAAGTTGAGGCAC
;        G-Atp8(Complement) ==> start
>Non-coding
AAAGTAACACTACTTCCTAGCACTAGAAAAACATAATTTTTCATTTAGTTTACT
;        G-Atp6(Complement) ==> end
TTAATTCTTGTACCCACAATCAGGATGATCAGACCTATACAACCTAACCAAAAGAGTAAAAACATAGGATTGCAATCTACACACAAAAAATTCAAATAACACATAACCACCAACAATTAATCTTCCCACACCAATCATCCTATCACCCATCAACCTCAAAACCAAATGACCCATCGTCATGTTAGCGACTAAACGAACTGACAAAGTAATTGGCCGAATCAACAATCTAACGGTTTCAATCAAAATTATAATTGGGCACAAAATTCAAGGAGTCCCAATAGGTAACAAATGCCCTAAAGATTTTTTACAACTTAAAAAAAACCcACTTATAACAGACCAAAACCACCAAACCAAACCAAAAAAAACTCCAACAGACAATTGACTAGTCAACCTAAAACTCCCAGGCACTATCCCACCGAAATTTAAACAAAGGATAGTAAgAAAAATAGCCACATAACCAATTCTAAAACCACCAAAACGATTACCACCACAATCTTCGATAATCCCAAACACCACAGATAACACTCGAACTAAAAACAACGAAACCCCAGATTCCGCCACTCAAAACTTTAATTCATACGGGCAAAAGACTAATCTACCAATCAAAATCCTAAGATATCTACAACTTGCTTGAAAAATTTCTATACCACTATCCCTATAATAATCCAAAGAAGAAAAAATATCCACCAACAT
;        G-Atp6(Complement) ==> start
>Non-coding
TTACACACAACCAACTCGATACACTCCAACACCTCACACAC
;        G-cox3(Complement) ==> end
CTATTGACCACCCCATCAATAGACACACAAAAATAGAAAAATTCAAACAACATCTACAAAATGCCAATACCAAACCCTAAGTTCTAACCCCAAATACCGCTCACTAGAAAACTCAAAATTAAAACAACGCCATAAGCACACTATTAACATTACATTCCCAACAATAACATGTACCCCGTGAAACCCCGTTATTACATAAAACAAAGAACCATAGACACCATCAGCAATAGTAAAAGAGCATTCAAAATATTCAAAAACTTGTAGCACTGTAAAATACAACCCCAAAATGATAGTAATACACAAACCATACAAAACTTCATCACGATTTCCAGCCACTAGCGCATGATGAGCCCAGGTGACCCTAACCCCAGAGCTCAATAGCACAGATGTATTTAACAAAGGAACTCTGAATGGATTTAAAGGAACAATCCCCACAGGAGGCCAAACTGCACCACCCTCAATCCCAGGAACTAACCTAGACCTAAAAAATGCCCAAAAAAAacCTAAAAAAAACATAACCTCTGATATAATAAACAAAACCATCCCTAAACGAATATTCTTAGCCACAAAACTAGTATGTCAACCTTGATCCCTCTCACGAACAACATCTCGTCATCATTGGGATAAAATCAAAACCAACAACCCAACAGAACAAATTATAAAGTGCAAAGAACCACCAGAAATTAAATCTACAAACCCAACAACCACACAAACAGCTCTAATAGAACAAAGAATAGGTCAAGGACTTACTTCAACCAAATGAAAAGGACTACGGAT
;        G-cox3(Complement) ==> start
>Non-coding
TTAAGTCTCCCAAAACCTCTTTCTTAATCACCAACTCCTCAGACTTATTAGCCTCATCACCCAACCTTGTCGTAACCTCGTTAC
