# Supplementary material for: Evaluating the utility of the female-specific mitochondrial f-orf gene for population genetic, phylogeographic and systematic studies in freshwater mussels (Bivalvia: Unionida)
Source: PeerJ. 2018 Jun 13;6:e5007. doi: 10.7717/peerj.5007 (PMC6004104; doi:10.7717/peerj.5007)
Supplement: Supplemental Information 1 — Lampsilis spp. F and M mtDNAs. [file peerj-06-5007-s003.zip › mtDNA_sequences/MLampsilissiliquoidea_68.txt]

Lampsilis siliquoidea M 68

;        G-cox1(Complement) ==> end (POLYADENYLATION FOR TERMINATION)
ACACTATTACCCTAATAACACTCTGACCGCATGAGTGAAAACTTCCTGGGAACATTGTATCTTGCCACTCCAAAGACACCCTTAACGCCCCACCAAACACAACTCCACGACAACTGATAAAAGACTCTATCAAACAACAAAAAAaCCAAAACACAGAAACCACAGACAAGAGTGACCCCCAAGAAGACACAGCATTTCACATAAAATACACCCCAGCATAATCAGAACACCGTCGTGGTATACCAGCAAGGCCCAAAAAGTGTTGAGGAAAAAACGTAAAATTAACACCAATAAATATTAAATAAAACTGAACCTTAAGCCAAACAGGGTGTAAAGTAACTCCAACTATCAGTGGATACCAATAACAAAATCCAGAAAACAACCCAAAAACAGCCCCCATTCTAAGCACATAATGAAAATGTGCAGTCACATAATAAGTGTCATGTAATACTACATCCAAAGAAGAATTAGACAAAACAACCCCAGTAATACCACCCAAAGTAAACAAAAAAaCAAACCCTAACGCTCACATTATAGCAGGCTCGAACTTAACCACAGACCCGCTAACAGTCCTTAATCAACTAAATACTTTAATCCCAGTTGGAATAGCAATAACTATAGTAGCCCCAGTAAAGTAAGCACGAGTGTCTACATCTAAACCAACCGTAAATATATGATGTCCCCACACAACAAAACCCATAACCCCAATGCTCATAATAGCATAGATTATCCCTAAATGACCAAAAACAACCTTCTTCCCAGAGTAATACAAAAGCACATGGGAAACAACCCCAAAAGCAGGAAGAATGATAATATACACCTCAGGATGCCCAAAAAATCAAAACAAATGTATAAAAAGAATTGGATCTCCCCCCCCTGACGGGTCGAAAAATGAAGTATTAAAATTACGATCAGTTAACAATATTGTAATAGCACCAGCCAAAACAGGAAAAGATAACAATACCAATCCTGCAGTACATAAAACAGACCACACGAATAAACTCATACGCTCCAAATACAAAACACCAACACGCATATTTAAAATAGTAACAATAAAATTCAAAGAACCTATAATAGAAGAAGCACCGGCTAAGTGTAAAGAAAAAATCAAAACATCAACACAAACCCTAGAATGATAAACCTTATTAGATAATGGTGGATAGATAGTTCACCCAGTACCACACCCGCTCTCCACAACTATAGATCACCCAATCAACAACCCAGAACCCACCAAAAGTCAAAAACTCACATTATTCAAACGAGGGAAAGACATATCTGGCCTCCCCAACATAATTGGCACAAGCCAATTCCCAAAACCACCCATCATAGCAGGTATAACCAAAAAAAaGATTATAATAAATGCATGAGAAGTCACAATCGAATAATACAATTGATCATCACACATCACACCGCCAGGATGACCCAACTCAATCCGAATTAAAACTCTTAAAGATAACCCTACCAACCCTCATCAAACAGAAGATATTATATATAGAGTCCCAATATCTTTATGgTTAGTAGAAAATATCCAACGCAC
;        G-cox1(Complement) ==> start
>Non-coding
CAGATCAAAACAATTAAAAATA
;        G-cox2(Complement) ==> end
CTACTTCTTCGAGTAATACTCCACCATAGCCTTATAAAATACCTCACTACTACGAGCAATCTGTATAACAACCCACTGTTTAGTTTCATTATCCCTAAAAGAACTTATACAATTTATTCACGCGTCAAAAACAACAAAAGGAAGATTCGCCACAAGACAAGTCAGCCTTCAAACCTTTTTAGTTAACCAAACAAAAGCTATTACAGGGCTAGTAACAGAAAAATGAATAACAGAAAAAACCTTACCCCCTAACCAAACAACAGCACTTGTAGAAGCATCAACAGGATCCGACAAAAACCACACAAACCATACAACCAAAGAATAGCTAGTGTTTAAAGCTCAAGAAGTCAAACTAAACGTTGACTCAAGAGCAAATTTAACTGGTCAATAAACACCAAACTTTAGTAAGTAAAACCATCACTTAAAGTACAGTCCAACTAGAAAATAAGTACCACGAAATATATTATAAAAAACTCAATAAATCTTGTCTCCAATAAACACTAAACACCTACGATTTCGGTTTCCAAAGCCCCTTGAAGCATTAATATTAAAATTATGGTTACTCATAATCCATTCACTAAAAACCTTAGAAGATACAGCCTCCACACAAACAGGCATAAACGAATGATTAACCCCACACAACTCTCTACACTGCCCATAAAATACACCAGGATACAAAAAaCACAAACCAACCTGATTAGTCCGCCCAGGAACCCCATCAGCTTTAATTCTTGCAGAAGGAATAGCCCAAGAGTGTACAACATCATCAGAAGTGATTAACCCACGTATTTGCAACAAACAAGAAACAACACATCGATTATCCACTTCTAACATACGATAACTACCACCCTCAATTAAAGAATCATTAGCTATATAAGAGTCATACCCATACTGCCTTCCACGAAAATCTTTATATTCATACCTCCAATACCACTGATGACCAATAACTTTAACAGTAACTTCAGGGATATCAATTTCATCTATTAAGTAAAGCAACTTAATCCTTGGCAACCCTAAAGCCAACAAAAGAAGAAACGGTGCCAAAGTCCACACAACTTCCAACCACTGTTTCTCCAAATAAATTCGGCCAGAAAAACCACCTAACAAAACTTTAAACATCCTAAACCTTACAAACCTAAAAACAACTACAAGAATAAGTATAGCATAATCATGCAAACCATACATTTCTGCCCCAAGAACACTAACACCTTCCTGCAACCCAAACTGACCTCAAAAGCTCAT
;        G-cox2(Complement) ==> start
>Non-coding
TTTTCA
;        G-nd3(Complement) ==> end
CTAACACCTTCACTCCAAAATACCCTCCACCATTTCAAATAAAACCCCAATTAACAAAACTACTAAAAACCCAACAAAACCCAAAATCCCACCAATATTCCCCCCTAACCCATCCAACCTCAACCAAAACACAGAAGGTATTATTAAAACAGTTTCAAAGTCAAAAACAACAAAAACAACTATAAGACCAAAAAACCGCAAAGAAAACCCAACACGCGAAGACCCAAAAGGATCAAACCCACACTCATAAGGGCTACTTAAATCGTACAAACACCCTCCATAAAACCTATAAACCCAACCAACAAAAAACACCAAAGAAACAAGAATCAACCTACACAAAACCGCAACTATCAT
;        G-nd3(Complement) ==> start
>Non-coding
ATCCTCCTACTTTTTATACCTAAAATTTCTGTTTACCACTTTCACTAACGATTTTTCAAAACTAAAACCCTTTAATTAAAATTACTTATTGT
;        G-tRNA-Ala ==> start
GGTTGAGTACTTTATACCAAAAGATCTAATTTGCACTTAGAAATAGGGAGACACCCCACAACCC
;        G-tRNA-Ala ==> end
>Non-coding
TAATAACA
;        G-tRNA-Ser1 ==> start
AAGAAGATTCAGGTATACATATCTGCCTTGAAAACAGAGAACAGGACGTTCAACTCGTCCATCTTCTTAC
;        G-tRNA-Ser1 ==> end
>Non-coding
ACCTTAATC
;        G-tRNA-Ser2 ==> start
AGAGAAGTGGCAGACCAATCTATGGCTTCTAACCACTAGAAAAAGAGGTTCAACTCCTTTTGCTTCTCTA
;        G-tRNA-Ser2 ==> end
>Non-coding
CCAAAACCACA
;        G-tRNA-Glu ==> start
GTCAGTTTAGTGTAACAAACTACGTCGGATTTTCAAACCGAAAATGCTAAATTAAATGTAACTGACC
;        G-tRNA-Glu ==> end
>Non-coding
TACGAAAACTCAAACCCAATTATTT
;        G-nd2 ==> start
ATTTATAGATTATTAACAAGAAGTTTACTTGCTATAAGGTCGAAAAACATGCTATTTGTGTGAATGATAATAGAATTAAATACACTATCTTTCATCCCAATTATTATGACCACTCACAACACCACTGAGACAGAAACCTCCATCAAATACTTGATCCCACAAGCCCTAAGATCAAACCTATTCTTGGTTTCATCTTTTTTAGCACACACTAGAGTTCCATCAAGACCACTAGCAAGTATTGCCCTATTACTAAAAATAGGAAGCGCACCTATCCATATATGATTCCCAACAGTAATAAGCTCAATTAATCCACTAGCAGGATTCATCATACTTACTTGGCAAAAATTAATACCACTATCACTATTAACAATTCACGAACTAACGTACACTCCTATAGTTGTTACCTCAGCAATAATAAGAGCTTTATGAGGAAGAATCGCAGGATTAAACCAAACAAACCTCATGACCCTAATATCATTCTCCTCAATTAATCATTTAGGATGACTATTGATAAGATCAACACTTGACCTAACCTTAACCATTAACTATCTAAGTGCATACACGCTAACACTTACCCCGATTTACTTGTTCACACAAATACACATAACAAAAACACACAGCAAATTTATAACATCATTAACAGCTAATAACCATTACCAACTAATATTAACACTAACACTTCTATCAATCGGAGGGATACCCCCAATAGCAATATTTGGAGCAAAACTCCCAATCATGATTGCTATCCTAACAAAATCACTTGCAATCACCCTAATACCTCTCATCTTAAGAACCTCAATCAGACTCTACTTCTACCTATCCTTCACCTTGACAATAATACTTACACCTAAAACAGCACCTAAACAACCACTAACAGAAACACCTTTACTGAAAACAGTATACACACTACTATTAGTATCTCAAATCTTATGGCTACCACTCACAGCAACATATTATATAAGATAA
;        G-nd2 ==> end
;        G-tRNA-Met ==> start (Overlap nd2)
GCTAAATTCAAGCTAGTGGGCTCATAACCCAAAAATGATGTAATCTCTTATTA
;        G-tRNA-Met ==> end

>Non-coding
TAACCAAATTTAGCAACA
;        G-tRNA-Trp ==> start
AGGGGCTTAAGTTAATCTAGAAAACTAATAGCCTTCAAAGCTTTAATCGGGTAATCCAGCCCCTA
;        G-tRNA-Trp ==> end
>Non-coding
TTCAGCG
;        G-tRNA-R ==> start
ATAAGAAGAAAGCTAAGAAAGCAATACGGTTTCGGCCCGTAACCAGAAGTTAATTAAAATTCTCTTCTTTTTGTAC
;        G-tRNA-R ==> end
;        G-rRNA-12S ==> start
ACTTCGCTCTGATGAAAAGTTAGTTTTAGTTATTAAACTTCATATGGTAACTCATGTTTATTGTGATCAACTTTTGATTTAAATAATCCATTAAAAATGGCTTATTTACACAAATCTAAAGAAGGAGGACTTTAAACCTCAAGGCTTGTGCCCACAACACCAATGAATTATATTATCTTAGTTAGGAAACTAAGCCATAGAAATAACCAATTAAAAGTGACTAATAAGGTGCCAGCAGTCGCGGTTAGACCTTAGCTTTGAGCTAACTACTTCAAACTTACTAGAGAATCACTATTTATAAGATCATAACCGCAAAGATGTAAGTAAAATTTAATCCTCAAGCTCACACCCTAACGGATCTCACAATGCGCCTCAACAAACCACACCAACGAAACAGGGATTAGATACCCCATTATCGAGTGGCCCAACCAATCAAACACTAAAAACGAAAGTTTAAAAATTAAAGAGCGTGGCGGTGTTCCACACCATATTAGGGGATCCTGTGGCTTAATTCGATAATCCACGAATATCAAAGCTTTATTAGTAATTACCAGCTTGTGTATGGCCGTTTATGTCTTTGCACCAAAACATTAAAAAAAGGCATCAGAATTAATAATTCCACAATACAGGTGACACACAGCCTATATAAAGCAGCTAATGGGATACAAATAACTATTATTACCCTAAGTAGATTGACACCTCTACACTAAAGGAGGACTTAAAAGTAAGGTCACAACACTACTATGGCCTGAATAAGACATGGAACGCGTACAAATCGCCCGTCACTCCTGCTATTAACCCAGGATAAGTCGTAACACAGTGGGGGCAACGGAAGTTGCCCCTGACC
;        G-rRNA-12S ==> end
;        G-tRNA-Lys ==> start
TTCTCGATGGCCGAGACACAGGCATTAAGCTTTTAACTTAACCAACAGTACAATACTTCGAGAAC
;        G-tRNA-Lys ==> end
>Non-coding
A
;        G-tRNA-Thr ==> start
AGCCTCCAGAAGCTTCTTAAATGCAGCGGTCTTGTAAACCGCAGAAGGTGAGCACACCCAGAGGCTG
;        G-tRNA-Thr ==> end
>Non-coding
AAACAAGAAAACAA
;        G-tRNA-Tyr ==> start
GCAAAAGTGGCCGAACCTAGGCAAAAGACTGTAAATCTTTCAATGGTCAAAACCCGTTGCA
;        G-tRNA-Tyr ==> end
;        G-rRNA-16S ==> start
TAGCTTTTATGATTATTATTTTGATGAACTTAAATATTTAAAATCACTTACCAGAATTAGTATTATCTAACAACCCTCATTCCAATTAACATTCATATCTGCAAAGGATATTACCAATTAACTATAAGAAAAAATAAACCCCTCTACCTTTTGCATCATGTAGTTGCAACATGTAACAATTAACACCTGTTTCCCGAAAAATGGAGAGCTACTATTAACAACTAACCACTCTTAATGTTTCAATATTAAGAAACAGCTACTAGTAGCAGCAAAATACCATACGAGCCATTTGATAGCTGGTTGTTCCTAAAAGATATATAAGTATCCCGTTACAGAAAAGTTACCAACATACCTACCTGTAATGGAAACTTAAGTGGGGACAAGCCCGTTTAAGCCCGATAGAAGTGAATTTAAAGACAGTACCCAGAAAAGGCCTAAAAACAGCCAAAAATACCCGTTAAAGGGAACGAACAACCGTAAAACCTCATACCATACCAAATAAATCAACTCCTCACTAACTAAGGAACCTTATAATTTAACCTTAATCTGTAATGAACCGGCAATTATTAGTATCACAAAATCAGTAACAATAAGAACATCAATAAAACAATACTTCAACAAAACTACCGTTAACAATCAAATCGTGAGTAATGAACTCGGCAAATAATCTCTCTGCCTGTTTACCAAAAACATCGTCTTCTGAGCTAACACCATATAGAAGATAATGCCTGCCCAATGACACAGTTAAaTGGCCGCGTTAGCGTGAGCGTGCTAAGGTAGCGTAATAATTAGCTTCCTAATTAGGAGCCAGTGAATGGCAAGACAAAGAGAAACTCTATCACTTACGTTTAGAAAATTTTCCAATTAAGTGAAAAGGCTTAAGTAAAAGAGAAAGACAAAAAGACCCCGCGGAACTTCCTGAACCTTTACCTCAATAATACAGAATATTAAAGCTAACCAGGTTGGTTGGGGCAACCATGGAACAACTTCAACTTCCAACTTATACAGTAAATTATACAAAACTTGATACGGACCACAATCGCAGTTACCCCGGGGATAACAGCGTAATCCAGTTTAAGAGTACGCATCAAAAACTGGGTTTGCGACCTCGATGTTGGCTTAGGGAAACTGGGTTTGCGACCTCGATGTTGGCTTAGGGAATGCAACTTGGCGCAGCCGCTAAGTTACCTGCCAGTCTGTTCGACTGCAAACACCCTACATGAGCTGAGTTAAGACCGGCGAGAGCTAGGTTGGACTCTACCTTCTCCAACAAAATTAGTCTCTTTGTTGTACGAAAGGACCCAAAGAGCCACATCAACAAGTGCCATTAAATCTTACTATGCAAATAGTCTATTACCAATACAAACACCAAC
;        G-rRNA-16S ==> end
;        G-tRNA-Leu ==> start
TGCAAGTTAGTATAATACTAAATACCTTTAACTTAGGATTAAAAaCAAAAGACAATCTTTACTTGCTAC
;        G-tRNA-Leu ==> end
;        G-tRNA-Asn ==> start
AGGGTAAAAGCTTTACATATAGCAACTAACTGTTAACTAGTAGACAGCGACCATCTCGCTTACCCTACC
;        G-tRNA-Asn ==> end
;        G-tRNA-Pro ==> start
CAAAAAGTAGTTTAAAGGAAAACGAAGGCCTTGGGAGCCTTAGATTTATTCGCTATTAACTTTTTGA
;        G-tRNA-Pro ==> end
;        G-Cytb ==> start
GTGTTCAATCTAAAACCTGAGCCATTCCGCAAATCGAACCCTATAATAAACTTAACAAACAATCTAATTTATGACCTACCAGCCCCTGTAAACCTGTCAATTTTATGGAATAGTGGATCTCTACTGGGTTTATGCTTAATAATCCAGATTTTGACTGGAATTTTTTTGGCAATTCATTACAGCCCAAACACAGAATATGCTTTCTACTCAGTAGTACATATTATGCGAGATGTAAATTTTGGGTGAATTTTACGAAACACACATATAACGGGGGCATCATTATTTTTTATGTGCGTGTATACACACATTGGCCGAGGTATTTACTACGGTTCCTACTTACGCTCAATAGTATGAACCTCTGGAACAAGACTTCTACTGTTCCTAATGGCAACAGCCTTCTTAGGGTACGTACTTCCATGAGGACAAATATCATATTGAGGAGCAACAGTAATCACTAACCTGCTATCAGCCATCCCAAAATTAGGGGACTCCCTGGTAAGATGAGTTTGGGGCGGTTTTACTGTTTCGAATTCCACGCTGAACCGATTCTTCGTCTTTCACTTTATCCTCCCATTTATAATGCTGGCTTTGACAGCCATGCACCTTGCATTTTTACATGATAACGGGTCCAATAACCCGCTAGGGCTAAGAAGAGGTATAAATATTATCCCATTCCACCCATTTTTCATGTTAAAAGATATTGTTGGATTTGTGGTCTTATTCGCATGTACCACATTTGTTTCTCTTCTATGCCCACTTCTAGTCTATGACCCACAAAACTTTATCAAGGCCAACCCTATATCAACACCAGTTCATATTCAACCGGAATGGTACTTTTTATTTGCATACGCTATTTTGCGGGCTATTCCTAACAAGCTAGGGGGAGTTCTAGCTATAACATTAGCAATCACAGTGTTATACATAATACCAACCCTACATCGTAACATCATAATGGGAATAAGGTTTTACCCAGCAAGTCAAATTCTATTTTGGGTTTTCCTAAACTCTTTTTTAATCCTTACATGATTAGGAAGAGCACCAACAGAGACACCATTTACAGAAATCAGACAACTAATAACACTACTTTACTTTTTCTTAATTATTTCCATTCCCACGCTAGGAAAACCATGAGATACAATAATCTTCCATAATGACCCCCACATAAATGCTACAAACAGGACAGAGTAG
;        G-cytb ==> end
;        G-tRNA-Phe ==> start (OVERLAP CYTB)
CTTACCACACACAAAGCATAACACTGAAAATGTTAAGACAGTTTGTTAACTCTCTTTCAC
;        G-tRNA-Phe ==> end
>Non-coding
TACTCATCAA
;        G-nd5(Complement) ==> end
CTAAAAAATCTTTTTATAAAGGTTAAGGCAAAAGAAACATAAAAAAACAACTACTAGACCAAATCGCACAAGAACCAAAATACTAACTCGCTCTAAAACCCAAACCCACACCCTTAATACCCTAAACCTGCTAAATACATTATTCAGTATTTCAACCCACCCTAACTCAAGAACTTGAACCGACTTTATACTACCCTCAAGCCAAAACCTGGGTACATAACCAAACAAGTACTTTAAAAACCATATACTCCTCAGAAACAAATAAAAATTATTTAGCCTATAACTCACGCAATAATTTTTATTAACTCCAACCGCAAACCAATAGACAGCGGACACAGCACCACTAACTCTTGTTATTAAAAATAAAATCATCTTTGAGCTAAATCTGGTAATAAAAACATCACATGACTCAACCAAGATCCTTTGTCTAAAGTACCCAAAAAAGACCCTATACACCGCTAGTAAGTAAATTGACACCATAGACCAACTACTACAACTCATAAACCGGGAATAACCCCCCCcACAAACCCCAAACACGACTCACAACAAAACTCACGTTGAGTAAAAACACCTAACTACAGCTCCCACCACTAAAATCAAAAGCTCAAAGACACCCCCAAATGTTAAAATAGATCTTTCCAAGATAACATGTTTAGAGTAAAATCCACCTAAGTAAGGCAATCCACAAAGAGACCTAAACCCAACTACTGAACAAGAAGTAAGCACAGGTGAACTCGCCCATCCAATCCCACACAACTGGCGAGTATCTTGCAAATAAAACCCACTGTAATGGGTATAAAACCCAACACACAAAAATAGCAAAGACTTAAAGACAGCATGCCTAAGTATGTGAAAAACCCTAAACACAGGGTACCCAAGACCTAAAACATAAACCATAAACCCCAAATGCCTCAAAGTAGATAAAGCAACCAACTTTTTAATATCAAACTCAAAACAAGACACAAAACTAGCCATTAACAAAGTCAAACACCCAATTTTTCTTAAAACAAGTAACAACCCGTCAACAACACTTAAAAGTGGATAATACCGAAACAATAAATAAACCCCAGCAACAACCAAAGTAGAAGAGTGAACCAAAGCAGAAATAGGTGTAGGAGCTGCTATTGCAGCAGGCAACCAGACAGAAAAAGGAAATTGTGCCCTTTTGGTTATAGAAGCTATCACTAATGATACCCTTATCATCCTCACTAATCTATTAACCTTTAATCTGCCTGTGCCATCACCACTACCACCCCAGCCCACCAACTCTAATCTTAAACCAACAGAAACCAACAAAAAAaCGTCCCCCACACGATTAATTAGCACAGTAATTATCCCAACACTCACACATCTCTTACCTTGGTAGTGAATCACTAATAGAAAAGAAACCACCCCCAAAAGATCCCAACCAATCAACAAAAACACTAAGTACGGGATAAAAATTAAAACATTTATCGCCAAAACAAAAGATACAGTCAAATAAGAAAAACTATTAATACACTTATCTTCTCCTATGTAACTAACCCTAAAAATAAACACACAACCACCAATCAGACACACCAAAGAAGAGAAAAGGACTCTGAATAAGTCAAATACAATCAACACTATACATCAAAGCCCTAATAGGCCAAAAAACTCTCACTCGATAATCACCAAGTCAGAATTTCCTAACACCAACCGCCCAAATATCATAATCATTAAGAGAAGTCTTATTACTAGAAAGAAAACTCCTCACCCTAAAAGCCTAATAGAGTGGTAATGACCCACTTCCGAATTAACTTTATTTCACAACAT
;        G-nd5(Complement) ==> start
>Non-coding
TACTTCAGCTCTCCCACCTTTTTTGACCATTGTATTACTAACACTTACAC
;        G-tRNA-His(Complement) ==> end
AGCAAAGGGCTACCTTACACCATCTCTAGGACCACAACCCAGTATCTTCTCATTCATTAGACTACTTTGC
;        G-tRNA-His(Complement) ==> start
>Non-coding
GTCTCTATCAGTCCTATCATTACTCTATTTTGACCACTCGCACCACAAACAATATCTTCCTGCCCATTGTAAAATTTTTGTTTAAAAAGTTACAACATTTAAGTTGCAAACTAAATTTTCTAATTTACCAAAACGGGTAGT
;        G-tRNA-Gln ==> start
TGAAGGCTAGTGTAACCTACCTGCACATATAAATTTGAATTATATAGTGGAAATAATATCCCACCTTCAT
;        G-tRNA-Gln ==> end
>Non-coding
ACATAAACC
;        G-tRNA-Cys ==> start
AAACCCTGTAGTATACGAATCCTTAATACGATAAACTGCAACTTTATTAAAGCTATTAAGCCGGGGTTTA
;        G-tRNA-Cys ==> end
>Non-coding
TACCT
;        G-tRNA-Ile ==> start
AGTGTCACGCCAGCATGAAAGGGTTACCTTGATGAAGTAAAATATAAGAATTTTTTCTTTGACACTC
;        G-tRNA-Ile ==> end
>Non-coding
TTAACCGTATAGGCTATTAACTTACCTCA
;        G-tRNA-Val ==> start
ATAGATGATAGTATAATACTAATACTTTTTGTTTACACCAAAAAATTGGCTCCGCCTCATCTATG
;        G-tRNA-Val ==> end
>Non-coding
TATTTATAGCTTACA
;        G-tRNA-Leu ==> start
AGGGGAATGGCAGAAAAGTGCCTTAGCCCTAAGACCTAACAATGAGGCAACTGCCTCTTCCCCCA
;        G-tRNA-Leu ==> end
>Non-coding

CAACTACTTAAG
;        G-nd1 ==> start
ATACTAACTTCAATTATTCAACTAATACCTAACCTGTTATTTAGCATCATCGCCATGACTTTTTTAACCCTGTTAGAGCGAAAATCTCTAGCTTTCATACAACTTCGCAAGGGGCCAAATAAATCCGCAATAGCCGGATTAGCCCAACCTATAGCAGATGCTTTAAAACTTGTAACGAAAACCATAATAACACCAAAAACATCAAACACAATTTTAACCTATTTAGCCCCTATCACTTCCTTTACTTTATCACTCACCGTATGATATTTGTACCCCACCCCTCATCTAGTAAACCATAAATCACTCAGATTACTTTTACTTATTTGTATTTTAGCGACAAAATCCTACAGAATTATTCTAGCAGGATGAGGTACCAACTCAAAGTATGCCCTCATCGGGGCCATACGAATTATAGCACAAAGAATTTCCTATGAAGTCCCTATAATCCTAACATTAATTTTCTTTAGGGTTATTAGACATACCTTAGATTTAGCAGCCATAAACGAAAAATCGCACTTAACCTTCAAATGAAGACTCATAATCCCAATGACTATAGTGTGATTAACAATTATATTGGCAGAGACTAACCGAACCCCATTTGATTTCTCAGAAGGAGAGTCAGAGTTAGTCTCAGGGTTTAATGTGGAATACTCTGGAACGAAGTTTACTGCACTTATCATAGGAGAATACTTAGACATTCTTTTCATGAGACTCCTCTCAAGTGTCTTGCTAGCAAATTCCCTTAGGGTATCCTTCCTCATTACTTCACTATTACTACTAATTCGTGGTAGAGCACCACGATACCGATACGACCTAATAATATACACAGCATGGAAAGTTCTAATCCCTACAACATTGAGTTTCATCTTAATAATCACCATAATCTTGTTTGTTTTAAGTTAA
;        G-nd1 ==> end
>Non-coding
TAAACCACCCTAAGAGTATAATCAA
;        G-tRNA-Gly ==> start
ATGCTGAGAGTATTCACCTGTACAATTGCCTTCCAAGCACATAAGTCCTAAAGGGTCAGCATACC
;        G-tRNA-Gly ==> end
;        G-nd6 ==> start
ATAACTTTATACTTCTTTATTTCTGCCACAGCAATACTTTTATTTGATACAAGACTCACGCCACACCCACTAATTTTAACAATCAAAGTTATCTCTTTAAGTACCTGTCTTTGCATAACACTATCCACTTTCTCGTTATGGTATGCTTACATACTCTTTATAGTACTAGTAGGTGGGGTGTTAATTTTGTTTACATATACCTCCTCCCTATCCCCTAACGCCATTTTTCACCTAAAGCCACAAACAAGTCAACTAGCATACAACTTATTCTTAAGCATCTTTTCCGCATTACTCCTAACCCCAACTCCAATAATTATCAATACACATAACCAATACCAACACCCAACTGACCTGATTTTTTtCTTTTTTTCAGAAAGCAGAAGATTTTTACTTTTCATGGCATGCACTTTAGCATTATCAATAACAGTAGTAACAACTATCCTAAAGAACGACAAAAAAGCTATACGACCAACCTAG
;        G-nd6 ==> end
>Non-coding
ACATTTCATCAAGTAAAAAATATCCTAATATAACA
;        G-nd4(Complement) ==> end
CTATACGCACTTTAAAGCAAATGGTAACCCGACCAAAAAGAAGGTAATAGGTAAACAAACAACTCTATTTATATAAACCCTTGAAACCACAAACGATGATGGATAAACCCAGAAGGGGTAACTTCCAACTTGTGTACCACAATAAAAAAATCACGAATAAGCACAAGAAAAAACCCCTGACACCCCAATAAGAGCACCAAAAACCAACGAATACCTTATTAAAGAGATGTACAAAATAACCTCCCCACAAAAGTTTAATGACAATGGCACTCCTGCATTAAATCCGCATATAGCAACTAACCAGAAATTAATACCAAACAAACTACCAATCCCACCACGAATCACAAATAGTATTCGTGACCCGTACAACTTACTTAAATTTCTAGCTAAAAAAAaTATTCCACATGAACTCAACCCGTGAGCCACTATCAAAAAAAGCCTACCCCTTAACCTTAAATACCTACCACACATCACCCCCCTTACTACTAAACTTATATGTCTAATAGAAGAGTAAGCGATTAGGCTTTTAATGTCAATCTGAGTACAACAAACCATACTGGCAAAAACACCCCCCAAAATACACAAACAAATTACACAGTTAAATACAACACCACCAAAAACTGGTAAATATCACCTAAAACGAACTAAGCCATACCCACCCAACTTTAATAGTACACCAGATAAAAGCATTGACCCACCAACTGGAGCTTCAGCATGAGCTTTAGGTAATCACAAATGTACACCATACACAGGAGACTTTACAAAAAAAGCTATGTTTATTCTAAAGAACTCCAAAAATCTAACCTGTACACTATCATTGCTGTAACAGAAGAAAACAAACCTGCTAGTACCATAAAAAGCAAAAAGTTTCATAATATAAACCAACAAAGGTAACGACGCTGAAACCATATAAAGCACTATATGTTTACCAGCCTGCACCCGTTCTGGTTGATAACCTCAACAACAAACGATAAATAAAGTAGGAATTAGTCTACCCTCAAAAAAAaCATAAAACGCAATAATAGAATCAACAGTAAAGCAAAGTATTAAAACGACCGCTAATCCTATACCTGAAAATAAAAATCCCCACCCCACATCTTTACGAAGTATATCATGTAAGCTAGCAACTAACCTCAAACTAACTACAACGACCAACAACCAAACAAGCCTACAAGAAATTTCATCATAGCAAAATTTCTCCCCAAAATCAGAATTACTCACCCTAACACTGCTATACATTCTCAAAGACACCCCTGCTGCACTTACCATTAAACCCCAAATAACAATTATTCAGCTTAATCGCCTTCCAGAACCCAAAAAATATCTTACTAAAATCACTATAACTATGAACCCCATTAAAAATAGCACAGAAAGCAT
;        G-nd4(Complement) ==> start
>Non-coding
CTTTAC
;        G-nd4L(Complement) ==> end
CTATATAGCAGCAAGCACCACTCTCATAATATGATCATTGCCAACCCTTCTAACAAGCATCACTATTAAAGATAAAGATACACATACTACACAAACCTCCAAACATAAAAAAaCCAACCCGAAACCAACCAATATTTGTATACCACCCCAAAAAaCgAAAAAACAATAAAACATAGTAAGCCCAAGAACTTCAAACCCAAGTAAAACCCCTAAAAGCCTATGGCGTTGAAACACAACACAAACCAAACCCAATAAAAGTATAAAACAACAAACAAAACCATCCACTCTACTCAA
;        G-nd4L(Complement) ==> start
;        G-MORF(Complement) ==> end (OVERLAP ND4L???)
CTTCTGAGTCACCTTTAGATTTTTCCTTAGTCACTTTTTCTTTTTtACTCTTCTTTTTACTTGGTTTCTTACTAACCTCTACCACACTATCAAGATCAAGTTTTTCAATAGTAATTCCTTTTTTCTTAAGAGTATTTTTAGTCCCCCCAACTTTACCCTTAAGAGCTTTCTTACTTTTCTTAGTATTCTCGGCCTCCCCACTTGCCTTGTCATCAATAATAGAATTAAGTCCAAATTCCTCTTTCTTCAAGGCACTTACCCTTTTCTCAAGACCGTATTCCTCCTCCTTTAGTTTATCCACTCTTTTCAGGAGTTCGAGTATCTCTGACTTTAATTCATCCACCTTATCCTTAAAGTCAGATTCCTCTTTTTTtAAGGTCTCGATTCTTTTAATGAGCTCAAATTGCTCCTTCTTTTTCTCGAGTTTAAATTCCTCCATTTTTAATTTATCTAACTTCTTTTCAAATTCGAACTCTTCTTTTTTtAGTTCTTCTACTTTTTTACTGAGTTCAAACTCTTCTTTCTTTTTTTtAAGTTCGATTTCTATCATCTTTAGCTCATTCGCCTTTTTGTTTAATTGAGATTTTTCTTCCCTTAATTTTAGAACTATATTTTTCTTCTCACGACTATCCTCAAAAACTTCACTCAAAACCAAAATGCCATTAATAAACCCTCAAAACATAGCCCCAATAAAAAGAAACATCAATAAACTAATAATTGGGAAGTCTTTCAGGCAAGAATCAAACCATCTAACTAGGTCTCATACTGCTTGCATAAGCAC
;        G-MORF(Complement) ==> start
;        G-tRNA-Asp(Complement) ==> end
AAGAGAGTGCTGCCTTAAAGTACAGCTTTTTAAGGTTGACAACCTTACGTCTTTAGGTTTCAAGACTAACTCCCT
;        G-tRNA-Asp(Complement) ==> start
>Non-coding
ACATAAACTACACCCCAAACCATCATAAATCGT
;        G-Atp8(Complement) ==> end
TTACGACTTTCACCCAAAAAGTCGATAATTAAAAACTTTATCTCTACCTAATGGAATTGCTGTATTATACACCATAACACTATTGCCTCACCAAACTTTAACGCCAATGCAAACAATTATTACCAACATAAAAAAaGAAACCAATACCCAAGAAATAGGTCTAAGTTGAGGCAC
;        G-Atp8(Complement) ==> start
>Non-coding
AAAGTAACACTACTTCCTAGCACTAGAAAAACATAATTTTTCATTTTTAGTTTACT
;        G-Atp6(Complement) ==> end
TTAATTCTTGTACCCACAATCAGGATGATCAGACCTATACAACCTAACCAAAAGGGTAAAAACATAAGATTGTAACCTACACACAAAAAATTCAAACAACACATAACCACCCACAATTAATCTTCCCACACCAATCATCCTATCACCCATCAACCTCAAAACCAAATGACCCATTGTCATGTTAGCGACTAAACGAACCGACAAAGTAATTGGCCGAATCAATAATCTAACAGTTTCAATCAAAATTATAATTGGACATAAAATTCAAGGAGTCCCAATAGGTAGTAAATGCCCTAAAGACTTTTTGCAACTTAAAAAAAAcCCACTTATAACAGACCAAAACCACCAAACCAAACCAAAAAaCACTCCAACAGACAACTGACTAGTTAACCTAAAACTCCCAGGCACCATTCCACTAAAATTTAAACAAAGGATAGTAAAAAAAaTAGCCACATAACCGATTCTAAAACCACCAAAACGATTACCATTACAATCCTCGACAATCCTAAACACCACAGATAATACTCGAACTAAAACCAACGAAACTCCAGATTCCGCCACTCAAAACTTTAATTCATACGGGCAAAAGACTAATCTACCAATCAAAATCCTAAAATACCTACAACTTACTTGAAAAATTTCTATACCACTATCTCTATAATAATCCAAAGAAGAAAAAATATCCACCAACAT
;        G-Atp6(Complement) ==> start
>Non-coding
TTACACATAACCCCCCTACACACTCCCCACCTCAACAC
;        G-cox3(Complement) ==> end
CTATTGACCACCCCATCAATAAACACACAAAAATAAAAAAaTTCAAACAACATCTACAAAATGCCAATACCAAATCCTAACTTCTAACCCCAAATGTCGCTCACTAGAAAACTCAAAATTAAAACAACGCCATAAACACACTATCAACATTACATTCCCAACAATAACATGTACCCCATGAAACCCCGTTATTACATAAAACAAAGAACCATAGACTCCATCAGCAATAGTAAAAGAGCATTCAAAATACTCAAAAACTTGTAGCACTGTAAAATACAACCCCAAAATGATAGTAAAACACAAACCACATAAAACTTCATCACGATTTCCAGCCACTAACGCATGATGAGCCCAAGTGACCCTAACCCCAGAGCTTAATAGCACAGACGTATTTAATAAAGGGACTCTAAATGGATTTAAAGGAACAATCCCCACAGGAGGCCAAACTGCACCACCCTCAATCCCAGGAACTAGTCTAGACCTAAAAAATGCCCAAAAAAAGCcTAAAAAAAACATAACCTCAGACAAAATAAACAAAACCATCCCTAAACGAATATTTTTAGCCACAAAACTAGTATGTCAACCTTGATCACTCTCACGAATAACATCTCGTCATCATTGAAATAAAACCAAAACCAACAACCCAACAGAACAAATTATAAAGTACAAAGAACCGCCAGAAATTAAATCTACAAACCCAACAACCACACAAACAGCCCTAATAGAGCAAAGAATAGGTCAAGGGCTCATTTCAACCAAATGAAAAGGACTACGGAT
;        G-cox3(Complement) ==> start
>Non-coding
TTGAATCTCCCACAACCTCTTTCTTAATCACCAACTCATCAGACTTGTTAGCCTCATTATCCAACCTTGTCGTAACCTCGTTAC
